# Supplementary material for: Integrative bioinformatics analysis of lipid metabolism-related genes and immune infiltration in endometriosis
Source: Medicine (Baltimore). 2025 Jun 13;104(24):e42816. doi: 10.1097/MD.0000000000042816 (PMC12173326; doi:10.1097/MD.0000000000042816)
Supplement: Supplementary file 1 [file medi-104-e42816-s001.xlsx]

## Sheet: Supplementary Table 1
Supplementary Table 1 Detailed information for the four datasets included in the study.
Dataset	Sample Name	Group	Endometriosis Stage
GSE6364	GSM150211	Endometriosis	NA
	GSM150212	Endometriosis	NA
	GSM150213	Endometriosis	NA
	GSM150214	Endometriosis	NA
	GSM150215	Endometriosis	NA
	GSM150216	Endometriosis	NA
	GSM150217	Endometriosis	NA
	GSM150218	Endometriosis	NA
	GSM150219	Endometriosis	NA
	GSM150220	Normal	NA
	GSM150221	Normal	NA
	GSM150222	Normal	NA
	GSM150223	Normal	NA
	GSM150224	Normal	NA
	GSM150225	Normal	NA
	GSM150226	Normal	NA
	GSM150227	Normal	NA
GSE51981	GSM1256656	Endometriosis	Moderate/Severe
	GSM1256658	Endometriosis	Moderate/Severe
	GSM1256659	Endometriosis	Moderate/Severe
	GSM1256662	Endometriosis	Moderate/Severe
	GSM1256665	Endometriosis	Moderate/Severe
	GSM1256668	Endometriosis	Moderate/Severe
	GSM1256669	Endometriosis	Moderate/Severe
	GSM1256670	Endometriosis	Moderate/Severe
	GSM1256671	Endometriosis	Moderate/Severe
	GSM1256672	Endometriosis	Minimal/Mild
	GSM1256674	Endometriosis	Minimal/Mild
	GSM1256675	Endometriosis	Moderate/Severe
	GSM1256676	Endometriosis	Moderate/Severe
	GSM1256677	Endometriosis	Minimal/Mild
	GSM1256688	Endometriosis	Minimal/Mild
	GSM1256690	Endometriosis	Minimal/Mild
	GSM1256692	Endometriosis	Minimal/Mild
	GSM1256694	Endometriosis	Minimal/Mild
	GSM1256696	Endometriosis	NA
	GSM1256697	Endometriosis	Moderate/Severe
	GSM1256700	Endometriosis	Minimal/Mild
	GSM1256704	Endometriosis	Moderate/Severe
	GSM1256710	Endometriosis	Moderate/Severe
	GSM1256711	Endometriosis	Moderate/Severe
	GSM1256714	Endometriosis	Moderate/Severe
	GSM1256715	Endometriosis	Minimal/Mild
	GSM1256728	Normal	NA
	GSM1256732	Normal	NA
	GSM1256766	Normal	NA
	GSM1256767	Normal	NA
	GSM1256768	Normal	NA
	GSM1256769	Normal	NA
	GSM1256780	Endometriosis	Moderate/Severe
	GSM1256781	Endometriosis	Moderate/Severe
	GSM1256791	Normal	NA
	GSM1256797	Normal	NA
GSE153740	GSM4650386	Endometriosis	NA
	GSM4650387	Endometriosis	NA
	GSM4650388	Endometriosis	NA
	GSM4650389	Endometriosis	NA
	GSM4650393	Normal	NA
	GSM4650390	Normal	NA
	GSM4650391	Normal	NA
	GSM4650392	Normal	NA
GSE232713	GSM7372218	Endometriosis	NA
	GSM7372219	Normal	NA
	GSM7372220	Normal	NA
	GSM7372221	Normal	NA
	GSM7372222	Normal	NA
	GSM7372223	Endometriosis	NA
	GSM7372224	Endometriosis	NA
	GSM7372225	Normal	NA
	GSM7372226	Endometriosis	NA
	GSM7372227	Normal	NA
	GSM7372228	Endometriosis	NA
	GSM7372229	Normal	NA
	GSM7372230	Endometriosis	NA
	GSM7372231	Endometriosis	NA
