# Supplementary material for: Integrative bioinformatics analysis of lipid metabolism-related genes and immune infiltration in endometriosis
Source: Medicine (Baltimore). 2025 Jun 13;104(24):e42816. doi: 10.1097/MD.0000000000042816 (PMC12173326; doi:10.1097/MD.0000000000042816)
Supplement: Supplementary file 2 [file medi-104-e42816-s002.xlsx]

## Sheet: Supplementary Table 2
Supplementary Table 2 Lipid metabolism-related genes obtained from the Reactome database.
Gene ID	Gene Name
ENSG00000001167	NFYA
ENSG00000001630	CYP51A1
ENSG00000003987	MTMR7
ENSG00000004779	NDUFAB1
ENSG00000005187	ACSM3
ENSG00000005339	CREBBP
ENSG00000005379	TSPOAP1
ENSG00000005421	PON1
ENSG00000005469	CROT
ENSG00000005471	ABCB4
ENSG00000006007	GDE1
ENSG00000006025	OSBPL7
ENSG00000006530	AGK
ENSG00000006534	ALDH3B1
ENSG00000006756	ARSD
ENSG00000006757	PNPLA4
ENSG00000008838	MED24
ENSG00000010270	STARD3NL
ENSG00000011198	ABHD5
ENSG00000011405	PIK3C2A
ENSG00000012174	MBTPS2
ENSG00000012504	NR1H4
ENSG00000012660	ELOVL5
ENSG00000012779	ALOX5
ENSG00000015413	DPEP1
ENSG00000018510	AGPS
ENSG00000019186	CYP24A1
ENSG00000021762	OSBPL5
ENSG00000023330	ALAS1
ENSG00000025434	NR1H3
ENSG00000026652	AGPAT4
ENSG00000032444	PNPLA6
ENSG00000036530	CYP46A1
ENSG00000038210	PI4K2B
ENSG00000040933	INPP4A
ENSG00000042429	MED17
ENSG00000049860	HEXB
ENSG00000051382	PIK3CB
ENSG00000052126	PLEKHA5
ENSG00000052802	MSMO1
ENSG00000054118	THRAP3
ENSG00000054983	GALC
ENSG00000059377	TBXAS1
ENSG00000060971	ACAA1
ENSG00000062096	ARSF
ENSG00000062282	DGAT2
ENSG00000063176	SPHK2
ENSG00000063322	MED29
ENSG00000063438	AHRR
ENSG00000063601	MTMR1
ENSG00000064601	CTSA
ENSG00000064763	FAR2
ENSG00000065833	ME1
ENSG00000066136	NFYC
ENSG00000066322	ELOVL1
ENSG00000067064	IDI1
ENSG00000067113	PLPP1
ENSG00000068366	ACSL4
ENSG00000069667	RORA
ENSG00000069764	PLA2G10
ENSG00000070214	SLC44A1
ENSG00000070610	GBA2
ENSG00000070748	CHAT
ENSG00000070770	CSNK2A2
ENSG00000070882	OSBPL3
ENSG00000072062	PRKACA
ENSG00000072210	ALDH3A2
ENSG00000072310	SREBF1
ENSG00000072778	ACADVL
ENSG00000073734	ABCB11
ENSG00000073756	PTGS2
ENSG00000074416	MGLL
ENSG00000074696	HACD3
ENSG00000075239	ACAT1
ENSG00000075651	PLD1
ENSG00000076555	ACACB
ENSG00000078124	ACER3
ENSG00000078142	PIK3C3
ENSG00000078269	SYNJ2
ENSG00000079156	OSBPL6
ENSG00000079435	LIPE
ENSG00000079459	FDFT1
ENSG00000081479	LRP2
ENSG00000081760	AACS
ENSG00000082014	SMARCD3
ENSG00000083720	OXCT1
ENSG00000083807	SLC27A5
ENSG00000084090	STARD7
ENSG00000084453	SLCO1A2
ENSG00000084676	NCOA1
ENSG00000084754	HADHA
ENSG00000085662	AKR1B1
ENSG00000085719	CPNE3
ENSG00000085788	DDHD2
ENSG00000086696	HSD17B2
ENSG00000087008	ACOX3
ENSG00000087053	MTMR2
ENSG00000087076	HSD17B14
ENSG00000087085	ACHE
ENSG00000087157	PGS1
ENSG00000087253	LPCAT2
ENSG00000088766	CRLS1
ENSG00000090054	SPTLC1
ENSG00000090661	CERS4
ENSG00000090975	PITPNM2
ENSG00000091039	OSBPL8
ENSG00000091622	PITPNM3
ENSG00000095303	PTGS1
ENSG00000095321	CRAT
ENSG00000097021	ACOT7
ENSG00000099194	SCD
ENSG00000099377	HSD3B7
ENSG00000099797	TECR
ENSG00000099917	MED15
ENSG00000099998	GGT5
ENSG00000100031	GGT1
ENSG00000100075	SLC25A1
ENSG00000100078	PLA2G3
ENSG00000100197	CYP2D6
ENSG00000100241	SBF1
ENSG00000100288	CHKB
ENSG00000100294	MCAT
ENSG00000100299	ARSA
ENSG00000100300	TSPO
ENSG00000100330	MTMR3
ENSG00000100341	PNPLA5
ENSG00000100344	PNPLA3
ENSG00000100372	SLC25A17
ENSG00000100393	EP300
ENSG00000100422	CERK
ENSG00000100439	ABHD4
ENSG00000100523	DDHD1
ENSG00000100596	SPTLC2
ENSG00000100600	LGMN
ENSG00000100652	SLC10A1
ENSG00000100884	CPNE6
ENSG00000100934	SEC23A
ENSG00000101255	TRIB3
ENSG00000101266	CSNK2A1
ENSG00000101290	CDS2
ENSG00000101473	ACOT8
ENSG00000101558	VAPA
ENSG00000101577	LPIN2
ENSG00000101846	STS
ENSG00000101849	TBL1X
ENSG00000101986	ABCD1
ENSG00000102010	BMX
ENSG00000102043	MTMR8
ENSG00000102125	TAZ
ENSG00000102230	PCYT1B
ENSG00000102393	GLA
ENSG00000102886	GDPD3
ENSG00000103043	VAC14
ENSG00000103056	SMPD3
ENSG00000103066	PLA2G15
ENSG00000103089	FA2H
ENSG00000103150	MLYCD
ENSG00000103222	ABCC1
ENSG00000103275	UBE2I
ENSG00000103502	CDIPT
ENSG00000103740	ACSBG1
ENSG00000104325	DECR1
ENSG00000104549	SQLE
ENSG00000104643	MTMR9
ENSG00000104763	ASAH1
ENSG00000104826	LHB
ENSG00000104973	MED25
ENSG00000105085	MED26
ENSG00000105223	PLD3
ENSG00000105229	PIAS4
ENSG00000105287	PRKD2
ENSG00000105355	PLIN3
ENSG00000105398	SULT2A1
ENSG00000105499	PLA2G4C
ENSG00000105559	PLEKHA4
ENSG00000105647	PIK3R2
ENSG00000105851	PIK3CG
ENSG00000105852	PON3
ENSG00000105854	PON2
ENSG00000105974	CAV1
ENSG00000106086	PLEKHA8
ENSG00000106384	MOGAT3
ENSG00000106459	NRF1
ENSG00000106546	AHR
ENSG00000106617	PRKAG2
ENSG00000106853	PTGR1
ENSG00000107242	PIP5K1B
ENSG00000107317	PTGDS
ENSG00000107537	PHYH
ENSG00000107611	CUBN
ENSG00000107679	PLEKHA1
ENSG00000107897	ACBD5
ENSG00000108389	MTMR4
ENSG00000108424	KPNB1
ENSG00000108510	MED13
ENSG00000108590	MED31
ENSG00000108786	HSD17B1
ENSG00000108839	ALOX12
ENSG00000108846	ABCC3
ENSG00000109016	DHRS7B
ENSG00000109452	INPP4B
ENSG00000109819	PPARGC1A
ENSG00000109929	SC5D
ENSG00000110048	OSBP
ENSG00000110090	CPT1A
ENSG00000110243	APOA5
ENSG00000110536	PTPMT1
ENSG00000110697	PITPNM1
ENSG00000110721	CHKA
ENSG00000110921	MVK
ENSG00000110958	PTGES3
ENSG00000111012	CYP27B1
ENSG00000111058	ACSS3
ENSG00000111144	LTA4H
ENSG00000111271	ACAD10
ENSG00000111424	VDR
ENSG00000111666	CHPT1
ENSG00000111684	LPCAT3
ENSG00000111700	SLCO1B3
ENSG00000112033	PPARD
ENSG00000112237	CCNC
ENSG00000112282	MED23
ENSG00000112304	ACOT13
ENSG00000112367	FIG4
ENSG00000112584	FAM120B
ENSG00000112972	HMGCS1
ENSG00000113161	HMGCR
ENSG00000113163	CERT1
ENSG00000113273	ARSB
ENSG00000113615	SEC24A
ENSG00000113790	EHHADH
ENSG00000114054	PCCB
ENSG00000114200	BCHE
ENSG00000114650	SCAP
ENSG00000115020	PIKFYVE
ENSG00000115138	POMC
ENSG00000115159	GPD2
ENSG00000115361	ACADL
ENSG00000115425	PECR
ENSG00000115488	NEU2
ENSG00000115641	FHL2
ENSG00000115825	PRKD3
ENSG00000116095	PLEKHA3
ENSG00000116133	DHCR24
ENSG00000116171	SCP2
ENSG00000116353	MECR
ENSG00000116711	PLA2G4A
ENSG00000116882	HAO2
ENSG00000116906	GNPAT
ENSG00000117054	ACADM
ENSG00000117215	PLA2G2D
ENSG00000117305	HMGCL
ENSG00000117461	PIK3R3
ENSG00000117480	FAAH
ENSG00000117594	HSD11B1
ENSG00000117859	OSBPL9
ENSG00000117868	ESYT2
ENSG00000118137	APOA1
ENSG00000118402	ELOVL4
ENSG00000118579	MED28
ENSG00000119396	RAB14
ENSG00000119537	KDSR
ENSG00000119673	ACOT2
ENSG00000119915	ELOVL3
ENSG00000119927	GPAM
ENSG00000120437	ACAT2
ENSG00000120837	NFYB
ENSG00000120915	EPHX2
ENSG00000121316	PLBD1
ENSG00000121769	FABP3
ENSG00000121879	PIK3CA
ENSG00000122126	OCRL
ENSG00000122787	AKR1D1
ENSG00000122971	ACADS
ENSG00000123066	MED13L
ENSG00000123130	ACOT9
ENSG00000123353	ORMDL2
ENSG00000123684	LPGAT1
ENSG00000123689	G0S2
ENSG00000123739	PLA2G12A
ENSG00000123983	ACSL3
ENSG00000124003	MOGAT1
ENSG00000124151	NCOA3
ENSG00000124164	VAPB
ENSG00000124212	PTGIS
ENSG00000124370	MCEE
ENSG00000124641	MED20
ENSG00000125255	SLC10A2
ENSG00000125505	MBOAT7
ENSG00000125629	INSIG2
ENSG00000125686	MED1
ENSG00000125772	GPCPD1
ENSG00000126368	NR1D1
ENSG00000126821	SGPP1
ENSG00000127252	PLAAT1
ENSG00000127472	PLA2G5
ENSG00000127511	SIN3B
ENSG00000127884	ECHS1
ENSG00000128039	SRD5A3
ENSG00000128699	ORMDL1
ENSG00000129103	SUMF2
ENSG00000129219	PLD2
ENSG00000129353	SLC44A2
ENSG00000130304	SLC27A1
ENSG00000130377	ACSBG2
ENSG00000130589	HELZ2
ENSG00000130649	CYP2E1
ENSG00000130653	PNPLA7
ENSG00000130703	OSBPL2
ENSG00000130772	MED18
ENSG00000130948	HSD17B3
ENSG00000131238	PPT1
ENSG00000131373	HACL1
ENSG00000131408	NR1H2
ENSG00000131473	ACLY
ENSG00000131748	STARD3
ENSG00000131791	PRKAB2
ENSG00000132170	PPARG
ENSG00000132196	HSD17B7
ENSG00000132341	RAN
ENSG00000132376	INPP5K
ENSG00000132522	GPS2
ENSG00000132746	ALDH3B2
ENSG00000132793	LPIN3
ENSG00000132958	TPTE2
ENSG00000132964	CDK8
ENSG00000132965	ALOX5AP
ENSG00000133027	PEMT
ENSG00000133056	PIK3C2B
ENSG00000133275	CSNK1G2
ENSG00000133321	PLAAT4
ENSG00000133328	PLAAT2
ENSG00000133398	MED10
ENSG00000133422	MORC2
ENSG00000133794	ARNTL
ENSG00000133812	SBF2
ENSG00000133835	HSD17B4
ENSG00000133997	MED6
ENSG00000134240	HMGCS2
ENSG00000134255	CEPT1
ENSG00000134287	ARF3
ENSG00000134317	GRHL1
ENSG00000134324	LPIN1
ENSG00000134538	SLCO1B1
ENSG00000134716	CYP2J2
ENSG00000134824	FADS2
ENSG00000134852	CLOCK
ENSG00000135218	CD36
ENSG00000135241	PNPLA8
ENSG00000135245	HILPDA
ENSG00000135346	CGA
ENSG00000135454	B4GALNT1
ENSG00000135587	SMPD2
ENSG00000135744	AGT
ENSG00000135929	CYP27A1
ENSG00000136146	MED4
ENSG00000136699	SMPD4
ENSG00000136881	BAAT
ENSG00000137574	TGS1
ENSG00000137714	FDX1
ENSG00000137869	CYP19A1
ENSG00000137968	SLC44A5
ENSG00000138018	SELENOI
ENSG00000138029	HADHB
ENSG00000138061	CYP1B1
ENSG00000138109	CYP2C9
ENSG00000138115	CYP2C8
ENSG00000138135	CH25H
ENSG00000138678	GPAT3
ENSG00000138796	HADH
ENSG00000138802	SEC24B
ENSG00000139144	PIK3C2G
ENSG00000139163	ETNK1
ENSG00000139278	GLIPR1
ENSG00000139433	GLTP
ENSG00000139505	MTMR6
ENSG00000139624	CERS5
ENSG00000139641	ESYT1
ENSG00000139914	FITM1
ENSG00000140043	PTGR2
ENSG00000140284	SLC27A2
ENSG00000140396	NCOA2
ENSG00000140459	CYP11A1
ENSG00000140465	CYP1A1
ENSG00000140505	CYP1A2
ENSG00000140876	NUDT7
ENSG00000140943	MBTPS1
ENSG00000141026	MED9
ENSG00000141027	NCOR1
ENSG00000141096	DPEP3
ENSG00000141179	PCTP
ENSG00000141337	ARSG
ENSG00000141447	OSBPL1A
ENSG00000141506	PIK3R5
ENSG00000141934	PLPP2
ENSG00000142453	CARM1
ENSG00000142875	PRKACB
ENSG00000142973	CYP4B1
ENSG00000143036	SLC44A3
ENSG00000143344	RGL1
ENSG00000143393	PI4KB
ENSG00000143398	PIP5K1A
ENSG00000143418	CERS2
ENSG00000143437	ARNT
ENSG00000143554	SLC27A3
ENSG00000143753	DEGS1
ENSG00000143761	ARF1
ENSG00000143797	MBOAT2
ENSG00000143815	LBR
ENSG00000143845	ETNK2
ENSG00000143850	PLEKHA6
ENSG00000144455	SUMF1
ENSG00000144566	RAB5A
ENSG00000144645	OSBPL10
ENSG00000144837	PLA1A
ENSG00000145284	SCD5
ENSG00000145321	GC
ENSG00000145384	FABP2
ENSG00000145439	CBR4
ENSG00000145545	SRD5A1
ENSG00000145675	PIK3R1
ENSG00000145779	TNFAIP8
ENSG00000146072	TNFRSF21
ENSG00000146085	MMUT
ENSG00000146151	HMGCLL1
ENSG00000146233	CYP39A1
ENSG00000146426	TIAM2
ENSG00000147155	EBP
ENSG00000147160	AWAT2
ENSG00000147383	NSDHL
ENSG00000147465	STAR
ENSG00000147872	PLIN2
ENSG00000148154	UGCG
ENSG00000148297	MED22
ENSG00000148334	PTGES2
ENSG00000148343	MIGA2
ENSG00000148344	PTGES
ENSG00000148377	IDI2
ENSG00000148384	INPP5E
ENSG00000148677	ANKRD1
ENSG00000148795	CYP17A1
ENSG00000149084	HSD17B12
ENSG00000149485	FADS1
ENSG00000149809	TM7SF2
ENSG00000150712	MTMR12
ENSG00000150867	PIP4K2A
ENSG00000150961	SEC24D
ENSG00000151365	THRSP
ENSG00000151611	MMAA
ENSG00000151632	AKR1C2
ENSG00000151726	ACSL1
ENSG00000152463	OLAH
ENSG00000152642	GPD1L
ENSG00000152700	SAR1B
ENSG00000152904	GGPS1
ENSG00000152944	MED21
ENSG00000153093	ACOXL
ENSG00000153246	PLA2R1
ENSG00000153395	LPCAT1
ENSG00000153982	GDPD1
ENSG00000154227	CERS3
ENSG00000155016	CYP2U1
ENSG00000155111	CDK19
ENSG00000155189	AGPAT5
ENSG00000155252	PI4K2A
ENSG00000155368	DBI
ENSG00000155846	PPARGC1B
ENSG00000155868	MED7
ENSG00000156471	PTDSS1
ENSG00000156603	MED19
ENSG00000156671	SAMD8
ENSG00000157184	CPT2
ENSG00000157399	ARSL
ENSG00000157870	PRXL2B
ENSG00000158201	ABHD3
ENSG00000158220	ESYT3
ENSG00000158555	GDPD5
ENSG00000158669	GPAT4
ENSG00000158786	PLA2G2F
ENSG00000158874	APOA2
ENSG00000159082	SYNJ1
ENSG00000159228	CBR1
ENSG00000159337	PLA2G4D
ENSG00000159445	THEM4
ENSG00000159479	MED8
ENSG00000160216	AGPAT3
ENSG00000160285	LSS
ENSG00000160563	MED27
ENSG00000160752	FDPS
ENSG00000160868	CYP3A4
ENSG00000160882	CYP11B1
ENSG00000161217	PCYT1A
ENSG00000161267	BDH1
ENSG00000161513	FDXR
ENSG00000161533	ACOX1
ENSG00000161905	ALOX15
ENSG00000161920	MED11
ENSG00000162139	NEU3
ENSG00000162365	CYP4A22
ENSG00000162390	ACOT11
ENSG00000162407	PLPP3
ENSG00000162409	PRKAA2
ENSG00000162836	ACP6
ENSG00000162889	MAPKAPK2
ENSG00000163082	SGPP2
ENSG00000163106	HPGDS
ENSG00000163154	TNFAIP8L2
ENSG00000163295	ALPI
ENSG00000163344	PMVK
ENSG00000163521	GLB1L
ENSG00000163586	FABP1
ENSG00000163590	PPM1L
ENSG00000163624	CDS1
ENSG00000163629	PTPN13
ENSG00000163631	ALB
ENSG00000163719	MTMR14
ENSG00000163803	PLB1
ENSG00000163898	LIPH
ENSG00000164023	SGMS2
ENSG00000164039	BDH2
ENSG00000164089	ETNPPL
ENSG00000164120	HPGD
ENSG00000164181	ELOVL7
ENSG00000164211	STARD4
ENSG00000164291	ARSK
ENSG00000164303	ENPP6
ENSG00000164398	ACSL6
ENSG00000164434	FABP7
ENSG00000164687	FABP5
ENSG00000164758	MED30
ENSG00000165029	ABCA1
ENSG00000165059	PRKACG
ENSG00000165175	MID1IP1
ENSG00000165389	SPTSSA
ENSG00000165458	INPPL1
ENSG00000165591	FAAH2
ENSG00000165782	PIP4P1
ENSG00000165841	CYP2C19
ENSG00000165996	HACD1
ENSG00000166224	SGPL1
ENSG00000166311	SMPD1
ENSG00000166391	MOGAT2
ENSG00000166428	PLD4
ENSG00000166819	PLIN1
ENSG00000166821	PEX11A
ENSG00000166908	PIP4K2C
ENSG00000166912	MTMR10
ENSG00000167107	ACSF2
ENSG00000167261	DPEP2
ENSG00000167315	ACAA2
ENSG00000167468	GPX4
ENSG00000167508	MVD
ENSG00000167588	GPD1
ENSG00000167769	ACER1
ENSG00000167772	ANGPTL4
ENSG00000167910	CYP7A1
ENSG00000167969	ECI1
ENSG00000168004	PLAAT5
ENSG00000168118	RAB4A
ENSG00000168306	ACOX2
ENSG00000168350	DEGS2
ENSG00000168389	MFSD2A
ENSG00000168765	GSTM4
ENSG00000168907	PLA2G4F
ENSG00000168918	INPP5D
ENSG00000169255	B3GALNT1
ENSG00000169375	SIN3A
ENSG00000169499	PLEKHA2
ENSG00000169692	AGPAT2
ENSG00000169710	FASN
ENSG00000170099	SERPINA6
ENSG00000170231	FABP6
ENSG00000170266	GLB1
ENSG00000170323	FABP4
ENSG00000170485	NPAS2
ENSG00000170509	HSD17B13
ENSG00000170522	ELOVL6
ENSG00000170890	PLA2G1B
ENSG00000171100	MTM1
ENSG00000171608	PIK3CD
ENSG00000171720	HDAC3
ENSG00000171862	PTEN
ENSG00000171903	CYP4F11
ENSG00000171954	CYP4F22
ENSG00000172057	ORMDL3
ENSG00000172197	MBOAT1
ENSG00000172292	CERS6
ENSG00000172296	SPTLC3
ENSG00000172345	STARD5
ENSG00000172379	ARNT2
ENSG00000172497	ACOT12
ENSG00000172531	PPP1CA
ENSG00000172817	CYP7B1
ENSG00000172893	DHCR7
ENSG00000172954	LCLAT1
ENSG00000173124	ACSM6
ENSG00000173153	ESRRA
ENSG00000173409	ARV1
ENSG00000173868	PHOSPHO1
ENSG00000174448	STARD6
ENSG00000174607	UGT8
ENSG00000174915	PTDSS2
ENSG00000175198	PCCA
ENSG00000175221	MED16
ENSG00000176153	GPX2
ENSG00000176170	SPHK1
ENSG00000176194	CIDEA
ENSG00000176244	ACBD7
ENSG00000176387	HSD11B2
ENSG00000176454	LPCAT4
ENSG00000176485	PLAAT3
ENSG00000176715	ACSF3
ENSG00000176783	RUFY1
ENSG00000176986	SEC24C
ENSG00000177076	ACER2
ENSG00000177200	CHD9
ENSG00000177465	ACOT4
ENSG00000177565	TBL1XR1
ENSG00000177628	GBA
ENSG00000177666	PNPLA2
ENSG00000178537	SLC25A20
ENSG00000178773	CPNE7
ENSG00000179142	CYP11B2
ENSG00000179148	ALOXE3
ENSG00000179477	ALOX12B
ENSG00000179593	ALOX15B
ENSG00000179598	PLD6
ENSG00000180089	TMEM86B
ENSG00000180182	MED14
ENSG00000180432	CYP8B1
ENSG00000180488	MIGA1
ENSG00000180801	ARSJ
ENSG00000180957	PITPNB
ENSG00000181513	ACBD4
ENSG00000182156	ENPP7
ENSG00000183018	SPNS2
ENSG00000183578	TNFAIP8L3
ENSG00000183876	ARSI
ENSG00000184210	DGAT2L6
ENSG00000184227	ACOT1
ENSG00000184304	PRKD1
ENSG00000184381	PLA2G6
ENSG00000184634	MED12
ENSG00000185000	DGAT1
ENSG00000185133	INPP5J
ENSG00000185361	TNFAIP8L1
ENSG00000185591	SP1
ENSG00000185813	PCYT2
ENSG00000186104	CYP2R1
ENSG00000186111	PIP5K1C
ENSG00000186115	CYP4F2
ENSG00000186281	GPAT2
ENSG00000186298	PPP1CC
ENSG00000186350	RXRA
ENSG00000186480	INSIG1
ENSG00000186526	CYP4F8
ENSG00000186529	CYP4F3
ENSG00000186951	PPARA
ENSG00000187048	CYP4A11
ENSG00000187134	AKR1C1
ENSG00000187288	CIDEC
ENSG00000187546	AGMO
ENSG00000188089	PLA2G4E
ENSG00000188257	PLA2G2A
ENSG00000188611	ASAH2
ENSG00000188612	SUMO2
ENSG00000188784	PLA2G2E
ENSG00000188786	MTF1
ENSG00000188921	HACD4
ENSG00000188992	LIPI
ENSG00000196139	AKR1C3
ENSG00000196407	THEM5
ENSG00000196455	PIK3R4
ENSG00000196475	GK2
ENSG00000196498	NCOR2
ENSG00000196542	SPTSSB
ENSG00000196743	GM2A
ENSG00000197142	ACSL5
ENSG00000197296	FITM2
ENSG00000197375	SLC22A5
ENSG00000197416	FABP12
ENSG00000197601	FAR1
ENSG00000197746	PSAP
ENSG00000197977	ELOVL2
ENSG00000198189	HSD17B11
ENSG00000198431	TXNRD1
ENSG00000198610	AKR1C4
ENSG00000198646	NCOA6
ENSG00000198721	ECI2
ENSG00000198754	OXCT2
ENSG00000198814	GK
ENSG00000198825	INPP5F
ENSG00000198911	SREBF2
ENSG00000198964	SGMS1
ENSG00000203857	HSD3B1
ENSG00000203859	HSD3B2
ENSG00000204099	NEU4
ENSG00000204195	AWAT1
ENSG00000204228	HSD17B8
ENSG00000204231	RXRB
ENSG00000204310	AGPAT1
ENSG00000204385	SLC44A4
ENSG00000204386	NEU1
ENSG00000204435	CSNK2B
ENSG00000205186	FABP9
ENSG00000205560	CPT1B
ENSG00000205667	ARSH
ENSG00000205669	ACOT6
ENSG00000205678	TECRL
ENSG00000205808	PLPP6
ENSG00000206527	HACD2
ENSG00000211456	SACM1L
ENSG00000213316	LTC4S
ENSG00000213614	HEXA
ENSG00000213639	PPP1CB
ENSG00000213965	NUDT19
ENSG00000214078	CPNE1
ENSG00000214530	STARD10
ENSG00000221988	PPT2
ENSG00000223802	CERS1
ENSG00000224051	CPTP
ENSG00000227471	AKR1B15
ENSG00000229894	GK3P
ENSG00000230124	ACBD6
ENSG00000231852	CYP21A2
ENSG00000233276	GPX1
ENSG00000240303	ACAD11
ENSG00000241119	UGT1A9
ENSG00000241878	PISD
ENSG00000241973	PI4KA
ENSG00000242110	AMACR
ENSG00000242612	DECR2
ENSG00000243708	PLA2G4B
ENSG00000255154	HTD2
ENSG00000267673	FDX2
ENSG00000274391	TPTE
ENSG00000276231	PIK3R6
ENSG00000276293	PIP4K2B
ENSG00000277893	SRD5A2
ENSG00000278540	ACACA
