# Supplementary material for: Integrative bioinformatics analysis of lipid metabolism-related genes and immune infiltration in endometriosis
Source: Medicine (Baltimore). 2025 Jun 13;104(24):e42816. doi: 10.1097/MD.0000000000042816 (PMC12173326; doi:10.1097/MD.0000000000042816)
Supplement: Supplementary file 3 [file medi-104-e42816-s003.xlsx]

## Sheet: Supplementary Table 3
Supplementary Table 3 List of 1525 DEGs between women with endometriosis and normal controls.
id	logFC	AveExpr	t	P.Value	adj.P.Val	B
MMP26	-2.42815	6.74861	-2.70382	0.00915954	0.104408	-2.71135
PKHD1L1	-2.37126	4.76799	-3.78131	0.000393532	0.0378498	0.0258166
CRISP3	-1.9667	11.4561	-3.71141	0.000490591	0.0386283	-0.168598
MUC15	-1.96128	5.68702	-5.96556	1.96695e-07	0.00212952	6.79137
SLC46A2	-1.95782	4.91645	-3.14545	0.00270214	0.0694887	-1.66189
ENPP3	-1.91923	9.09329	-2.93805	0.00485713	0.0839804	-2.16863
LINC00844	-1.89274	4.17451	-3.52007	0.000887696	0.0476595	-0.690148
EHMT1-IT1	-1.75943	4.31224	-2.09496	0.0409034	0.187028	-3.95736
AC009502.4	-1.74989	4.37561	-2.03367	0.0469352	0.198245	-4.06841
LOC100506797	-1.70864	4.12763	-2.24031	0.0292279	0.164045	-3.68304
OR52A1	-1.70461	3.75868	-2.75193	0.00806084	0.100658	-2.60256
FREM2	-1.67742	7.97904	-4.04401	0.000168967	0.0296611	0.773583
CYP26A1	-1.61934	7.33962	-2.02619	0.0477216	0.199421	-4.08178
OR5P2	-1.5906	4.03326	-2.19676	0.0323716	0.169802	-3.76684
CWH43	-1.58464	7.31223	-4.03596	0.000173469	0.0296611	0.750281
LOC101928937	-1.57971	4.08146	-2.14536	0.0364611	0.178215	-3.86397
GSX2	-1.5796	3.97771	-2.27337	0.0270256	0.158786	-3.61855
PM20D1	-1.57868	4.11195	-2.10518	0.039967	0.185229	-3.93859
LOC101928144	-1.56228	4.10149	-2.0744	0.0428476	0.190772	-3.99493
USH1G	-1.55628	4.13414	-2.03697	0.0465925	0.197973	-4.06252
RP11-354I10.1	-1.54583	3.92945	-2.25937	0.0279396	0.160829	-3.64595
LOC101927531	-1.53443	3.98079	-2.14838	0.036209	0.178019	-3.85832
LOC101927553	-1.53125	4.1149	-2.03779	0.0465074	0.197844	-4.06104
RP11-410D17.2	-1.53116	3.76172	-2.47959	0.0163213	0.131178	-3.19918
SORCS3-AS1	-1.5057	3.81708	-2.37683	0.0210541	0.144725	-3.41178
DLEU7-AS1	-1.48793	3.94394	-2.15754	0.0354527	0.176534	-3.84112
LOC101927722	-1.48225	3.93174	-2.19399	0.0325809	0.170363	-3.77211
PTCHD4	-1.48143	3.84912	-2.26394	0.0276386	0.160113	-3.63703
VTCN1	-1.4806	6.61818	-2.59418	0.0121944	0.116861	-2.95389
SCGB1D2	-1.47867	11.2621	-2.12594	0.0381203	0.181561	-3.90018
GAS2L2	-1.46974	3.92487	-2.14421	0.0365577	0.17838	-3.86613
TFPI2	-1.45425	9.62806	-2.61291	0.0116185	0.114197	-2.91301
HOGA1	-1.45038	3.74105	-2.38212	0.0207833	0.143833	-3.40101
CCR4	-1.44235	3.70614	-2.4373	0.0181391	0.136144	-3.28755
RP11-692P14.1	-1.4404	3.83998	-2.24407	0.0289701	0.163379	-3.67576
AC012360.6	-1.43862	3.90401	-2.16804	0.0346039	0.17511	-3.82135
RP11-439E19.10	-1.43302	3.99547	-2.04454	0.0458124	0.196712	-4.04892
OLFM4	-1.43211	4.80655	-3.11751	0.0029281	0.071054	-1.73153
DEFA5	-1.42978	3.90758	-2.12874	0.0378774	0.181136	-3.89498
LOC653160	-1.42697	3.95426	-2.06613	0.0436518	0.192575	-4.00996
OR2C1	-1.42028	3.98226	-2.03491	0.0468061	0.198214	-4.0662
RP11-585P4.5	-1.4172	3.91497	-2.11357	0.0392114	0.183568	-3.9231
TAAR2	-1.4139	3.98114	-2.03571	0.0467236	0.198214	-4.06478
HLA-DPB2	-1.41307	3.86502	-2.17262	0.0342389	0.174201	-3.81269
LOC100996345	-1.40798	3.83055	-2.18062	0.0336095	0.172619	-3.79753
LOC101927058	-1.40687	3.61265	-2.56533	0.0131327	0.12075	-3.01645
FAM110C	-1.40174	10.4094	-2.61835	0.0114558	0.113621	-2.90108
LOC101927159	-1.39639	3.97686	-2.01028	0.0494332	0.202214	-4.11008
CECR3	-1.39215	3.95005	-2.03987	0.046292	0.197548	-4.05731
AK131021	-1.38056	3.86595	-2.11648	0.0389524	0.183091	-3.91772
CTAGE1	-1.37836	3.91791	-2.06208	0.0440499	0.19326	-4.01729
BC034444	-1.37284	3.65599	-2.35626	0.0221374	0.148359	-3.45347
LINC00162	-1.37182	3.92572	-2.01022	0.0494392	0.202214	-4.11017
MOS	-1.37044	3.9389	-2.01559	0.0488563	0.201272	-4.10065
RP11-634B7.4	-1.3671	3.71352	-2.31232	0.0246201	0.15341	-3.54157
SLAIN1	-1.35925	6.87275	-3.70739	0.000496821	0.0386966	-0.179717
RP1-187B23.1	-1.35725	3.69767	-2.27961	0.0266268	0.15779	-3.60629
RP11-753A21.2	-1.3537	3.86549	-2.0927	0.0411134	0.18718	-3.96151
RP11-109D24.1	-1.34973	3.84553	-2.093	0.041086	0.187145	-3.96097
LOC101929114	-1.34672	3.74249	-2.2639	0.0276406	0.160113	-3.63709
KRTAP4-9	-1.3411	3.76268	-2.14626	0.0363858	0.178084	-3.86229
LL0XNC01-116E7.2	-1.33695	3.67534	-2.34497	0.0227534	0.149911	-3.47625
PSORS1C3	-1.33469	3.93464	-3.09941	0.00308375	0.0724174	-1.77641
CTB-174D11.1	-1.33378	3.77561	-2.09488	0.0409109	0.187028	-3.95751
RP11-184E9.2	-1.33277	3.54588	-2.51192	0.0150451	0.126957	-3.13085
LOC100506351	-1.32833	3.56032	-2.49066	0.0158739	0.130324	-3.17587
LOC101927348	-1.32713	3.62435	-2.41863	0.0189976	0.13911	-3.32616
LOC100506895	-1.32356	3.87058	-2.00712	0.0497783	0.203014	-4.11566
LINC00892	-1.32132	3.68861	-2.27316	0.027039	0.158786	-3.61896
SNX30	-1.32094	7.25052	-4.71139	1.77836e-05	0.0213307	2.77562
C11orf85	-1.32035	3.76095	-2.07747	0.0425522	0.190329	-3.98934
LOC101929741	-1.31572	3.61632	-2.43453	0.0182641	0.13637	-3.29328
LOC100506207	-1.31532	3.86152	-2.03076	0.0472401	0.198585	-4.07362
LOC101928702	-1.31361	3.85071	-2.04895	0.0453636	0.195958	-4.04099
PRNT	-1.30973	3.80079	-2.08797	0.0415557	0.188481	-3.97017
LOC100506929	-1.30767	3.8226	-2.07937	0.04237	0.190103	-3.98587
TNNC1	-1.30685	3.77365	-2.2283	0.030067	0.166043	-3.70629
SLC30A10	-1.30341	3.32401	-2.98478	0.00426444	0.0797847	-2.05655
PLA2G2F	-1.3031	3.70799	-2.2267	0.0301802	0.166043	-3.70938
KDM5D	-1.30171	3.60676	-2.35214	0.0223607	0.149115	-3.4618
LGR5	-1.30087	6.74382	-3.87918	0.000288082	0.0360569	0.301321
LOC254028	-1.30064	3.54362	-2.48945	0.015922	0.130324	-3.17841
NOS2	-1.2939	3.44279	-2.63777	0.0108922	0.111974	-2.85837
C14orf23	-1.29331	3.65266	-2.26983	0.0272538	0.15915	-3.62548
PRG3	-1.29254	3.45338	-2.63532	0.0109618	0.112051	-2.86377
LOC100130357	-1.29068	3.83096	-2.02046	0.0483323	0.20063	-4.09199
GPR61	-1.2873	3.66681	-2.21866	0.0307557	0.166897	-3.72488
SNTN	-1.28721	6.18764	-3.09999	0.00307868	0.0724174	-1.77498
GAB4	-1.28694	3.3576	-2.84726	0.00623348	0.0923212	-2.38284
LDHAL6A	-1.28673	3.37023	-2.74108	0.00829749	0.101516	-2.62722
SCGB2A2	-1.28312	8.43208	-2.0284	0.0474882	0.199027	-4.07783
LOC100288798	-1.28297	3.6081	-2.29702	0.0255416	0.155395	-3.57194
MAGI1-IT1	-1.28163	3.53773	-2.38254	0.0207618	0.143833	-3.40015
BC024169	-1.28083	3.70604	-2.14144	0.0367907	0.178724	-3.8713
TBR1	-1.28076	3.77395	-2.079	0.042406	0.190107	-3.98656
SPTA1	-1.27458	3.75354	-2.0972	0.0406971	0.18678	-3.95326
SLCO6A1	-1.27107	3.63942	-2.25881	0.0279769	0.160829	-3.64705
TXNDC16	-1.2643	7.35016	-3.71608	0.000483445	0.038421	-0.155665
OR1G1	-1.26122	3.56358	-2.33215	0.0234704	0.151027	-3.50197
GUSBP1	-1.26117	3.71152	-2.14092	0.0368349	0.178791	-3.87228
OR10A5	-1.26069	3.78944	-2.02778	0.0475544	0.199146	-4.07895
XKR4	-1.25958	3.4538	-2.61505	0.0115543	0.113928	-2.90832
LOC340340	-1.2592	3.75	-2.09561	0.0408436	0.187028	-3.95617
CASP14	-1.25641	3.72916	-2.08872	0.0414857	0.188242	-3.96881
SLITRK3	-1.25298	3.66308	-2.21857	0.0307618	0.166897	-3.72504
HGD	-1.25228	7.95222	-3.71769	0.000481005	0.038421	-0.151205
FSD2	-1.25064	3.54162	-2.35315	0.0223055	0.148922	-3.45975
FLJ30679	-1.24938	3.36068	-2.77843	0.00750868	0.0989856	-2.54202
ATP12A	-1.24841	4.22837	-4.0401	0.000171137	0.0296611	0.762271
PRO2958	-1.2468	3.61694	-2.27406	0.0269814	0.158786	-3.6172
TTPA	-1.24676	3.33238	-2.59106	0.0122929	0.117207	-2.96068
LOC145678	-1.24484	3.58792	-2.26766	0.0273951	0.159588	-3.62974
AURKC	-1.24437	3.59211	-2.24896	0.0286373	0.162586	-3.66625
HAO1	-1.24112	3.45818	-2.45331	0.0174305	0.134076	-3.25423
BMP10	-1.23965	3.73806	-2.03704	0.046585	0.197973	-4.06239
SIX6	-1.23223	3.55897	-2.28904	0.0260338	0.156487	-3.5877
BC047626	-1.22962	3.54559	-2.31652	0.024373	0.152947	-3.53322
C8orf17	-1.22709	3.67369	-2.14907	0.0361518	0.177867	-3.85703
RP11-496I2.2	-1.22589	3.59019	-2.29379	0.0257398	0.155828	-3.57833
CNTNAP5	-1.22452	3.73469	-2.061	0.0441567	0.193515	-4.01924
PCDHGB8P	-1.22451	3.24946	-2.92416	0.0050476	0.0848037	-2.20172
FXYD4	-1.22062	4.9255	-2.5661	0.0131071	0.120667	-3.0148
PLA2G4A	-1.21851	7.25486	-3.57268	0.000755322	0.0456854	-0.548348
LOC100506526	-1.21794	3.423	-2.45481	0.0173652	0.133858	-3.25109
HOXC9	-1.21639	3.70783	-2.04854	0.0454057	0.195958	-4.04174
SERPINA5	-1.21478	8.65301	-2.24631	0.0288174	0.163004	-3.67141
OR2B3	-1.2146	3.54604	-2.21426	0.0310741	0.167572	-3.73333
SPATA41	-1.21366	3.69437	-2.0665	0.0436147	0.192575	-4.00927
LINC00648	-1.21133	3.0559	-3.66953	0.000559326	0.0411942	-0.284104
CFLAR-AS1	-1.2106	3.718	-2.05732	0.0445224	0.19409	-4.0259
LOC339874	-1.2091	3.73429	-2.04594	0.0456704	0.196581	-4.04642
PLA2G4D	-1.20797	3.71118	-2.02754	0.047579	0.199155	-4.07937
LOC102725345	-1.20549	3.55114	-2.20054	0.0320873	0.169502	-3.75962
SPACA7	-1.20188	3.05517	-3.73828	0.000450828	0.0382278	-0.0940849
RP13-638C3.2	-1.19986	3.6726	-2.06709	0.0435578	0.192507	-4.00822
MFAP5	-1.1965	7.17732	-2.51198	0.0150426	0.126957	-3.13072
RP11-29P20.1	-1.19509	3.61179	-2.20476	0.0317727	0.169035	-3.75155
LINC00113	-1.19062	3.55441	-2.24271	0.0290633	0.163627	-3.6784
DLG1-AS1	-1.18615	3.46553	-2.44748	0.0176855	0.134862	-3.26638
LOC101928405	-1.18431	3.70951	-2.01707	0.0486957	0.201085	-4.09801
TRPM6	-1.18426	4.54602	-3.6642	0.000568704	0.0414467	-0.298745
LINC00525	-1.18063	3.64394	-2.07803	0.0424983	0.190278	-3.98832
MSH4	-1.17927	3.51751	-2.21145	0.0312795	0.167935	-3.73873
MTTP	-1.17697	3.25109	-2.83548	0.00643649	0.0932236	-2.41029
LOC283588	-1.17502	7.37306	-3.71676	0.000482413	0.038421	-0.153781
UNC79	-1.17311	3.54332	-2.21766	0.0308278	0.166962	-3.7268
RP11-254F7.1	-1.16641	3.4929	-2.30978	0.0247709	0.153774	-3.54662
AC005537.2	-1.1644	3.44935	-2.33591	0.023258	0.150882	-3.49444
TVP23A	-1.16387	3.66676	-2.02968	0.0473532	0.198786	-4.07554
RP1-190J20.2	-1.16209	3.58248	-2.1188	0.0387464	0.182704	-3.91342
RP1-193H18.2	-1.1596	5.5068	-2.39939	0.0199207	0.141375	-3.36572
LOC101928663	-1.15942	3.45143	-2.37912	0.0209365	0.144237	-3.40712
SLIT2-IT1	-1.15856	3.52885	-2.2373	0.0294368	0.164486	-3.68889
LOC51145	-1.15682	3.59163	-2.15534	0.0356337	0.176722	-3.84527
LRRC1	-1.15647	7.36697	-3.19878	0.00231571	0.0659861	-1.52785
C4orf6	-1.15529	3.20816	-2.83738	0.00640344	0.0930503	-2.40588
IFNGR1	-1.15435	9.06084	-3.62432	0.000643839	0.0429534	-0.40795
LOC101928716	-1.14624	3.64878	-2.03597	0.0466958	0.198211	-4.0643
RP11-292D4.3	-1.14445	3.47542	-2.24866	0.0286576	0.162653	-3.66684
LINC00588	-1.13941	3.41472	-2.38706	0.020533	0.143358	-3.39093
SLC26A2	-1.1362	11.0876	-2.1468	0.0363407	0.178084	-3.86128
SLC25A48	-1.1347	4.81638	-2.59753	0.0120896	0.116672	-2.9466
HNRNPU-AS1	-1.13396	8.59483	-2.79805	0.00712272	0.0972497	-2.49695
STEAP4	-1.13063	7.02773	-4.44091	4.50079e-05	0.0237495	1.94858
C10orf99	-1.12883	4.29505	-3.50513	0.00092916	0.048879	-0.730201
BTN1A1	-1.12607	3.53022	-2.16314	0.0349976	0.175871	-3.83058
DIO1	-1.12453	3.56043	-2.09332	0.0410555	0.187145	-3.96036
FAM181A-AS1	-1.12148	3.48298	-2.18889	0.0329705	0.17116	-3.78184
HIST1H4A	-1.11675	3.35501	-2.42274	0.0188055	0.138361	-3.31768
RP3-388M5.9	-1.11525	3.58855	-2.0433	0.0459396	0.196843	-4.05115
ENTPD3	-1.11416	6.61263	-3.72762	0.000466215	0.038421	-0.123675
LOC100132078	-1.11402	3.40252	-2.31092	0.0247036	0.153532	-3.54436
LOC101928614	-1.11308	3.61604	-2.01433	0.0489923	0.201487	-4.10289
RP11-24P14.1	-1.11235	3.2401	-2.69528	0.00936836	0.105763	-2.73051
LOC101928554	-1.10974	3.37493	-2.38459	0.0206577	0.143508	-3.39597
BC041998	-1.10914	3.36586	-2.45565	0.0173289	0.133707	-3.24934
SYCP2L	-1.10834	3.23569	-2.69013	0.0094964	0.106542	-2.74205
LOC101929473	-1.10038	3.54176	-2.11211	0.0393421	0.183792	-3.9258
CCDC146	-1.10031	7.24222	-2.40608	0.0195954	0.140403	-3.352
GABRB1	-1.09751	3.3763	-2.40279	0.0197548	0.140765	-3.35875
ZNF23	-1.09485	5.77529	-3.41408	0.00122445	0.0535272	-0.971993
ADIPOQ	-1.09401	3.5802	-2.00532	0.0499767	0.203362	-4.11885
TTTY10	-1.09392	3.49361	-2.14285	0.0366718	0.178496	-3.86867
NLRP11	-1.09283	3.29135	-2.45012	0.0175695	0.134523	-3.26087
SIGLECL1	-1.09126	3.50769	-2.14002	0.0369106	0.178984	-3.87395
HYDIN2	-1.09079	3.4013	-2.18913	0.0329517	0.171155	-3.78137
LINC00639	-1.08752	3.41272	-2.21209	0.0312322	0.167907	-3.73749
LOC101928417	-1.08741	3.34673	-2.35062	0.0224431	0.149335	-3.46485
FZD6	-1.08707	8.99399	-3.34811	0.00149194	0.0583055	-1.14474
NUS1P3	-1.08439	6.32304	-2.5677	0.0130533	0.120376	-3.01133
SOX21	-1.08227	3.42415	-2.24199	0.0291124	0.16386	-3.67978
OLIG1	-1.08168	3.57853	-2.05605	0.0446491	0.194291	-4.02819
MAGEA6	-1.07634	3.27721	-2.53034	0.0143586	0.125024	-3.0916
RLN1	-1.07539	3.56283	-2.04604	0.04566	0.196581	-4.04624
RP11-1072C15.4	-1.07513	3.21598	-2.6258	0.0112366	0.113145	-2.88473
RP11-510C10.2	-1.07375	3.43307	-2.22547	0.0302676	0.166257	-3.71175
SLC26A4-AS1	-1.07357	3.3329	-2.30328	0.0251609	0.154514	-3.55953
CRISP2	-1.07091	7.07064	-2.95636	0.00461631	0.0819319	-2.12486
SULT2A1	-1.06826	3.24217	-2.59614	0.012133	0.116752	-2.94963
LOC101927228	-1.06617	3.53743	-2.00867	0.0496091	0.2026	-4.11292
RP11-539G18.2	-1.06487	3.21218	-2.62484	0.0112645	0.113145	-2.88683
LOC101928333	-1.06463	3.44493	-2.11823	0.0387969	0.182823	-3.91447
ZSCAN10	-1.06443	3.554	-2.02278	0.0480847	0.200009	-4.08787
LOC100131756	-1.06388	3.4767	-2.08726	0.0416222	0.188505	-3.97146
LOC101927723	-1.06255	3.4897	-2.11149	0.0393972	0.183956	-3.92694
ERRFI1	-1.05971	10.5121	-2.56402	0.0131769	0.12075	-3.01928
IGSF5	-1.05936	3.44949	-2.15796	0.0354186	0.176534	-3.84033
LOC101928580	-1.05915	3.25724	-2.63742	0.0109021	0.111985	-2.85915
LOC389765	-1.05864	6.41429	-3.44765	0.00110649	0.0516356	-0.883311
ADAMTS5	-1.05435	8.13578	-3.92081	0.000252004	0.0341154	0.419642
SNRPN	-1.0525	3.50659	-2.08244	0.0420776	0.189486	-3.98027
LOC101928682	-1.0465	3.45483	-2.13283	0.0375239	0.180157	-3.88736
TMEM26	-1.04643	3.40191	-2.21374	0.031112	0.167669	-3.73432
CLGN	-1.0451	4.48398	-2.84829	0.00621606	0.0921262	-2.38044
RP13-379O24.2	-1.0357	3.35597	-2.34384	0.0228156	0.149911	-3.47851
GPRC6A	-1.03472	3.48413	-2.01791	0.0486059	0.201085	-4.09653
ZBED2	-1.03254	4.07744	-4.0055	0.00019157	0.0302779	0.662348
PRAME	-1.03174	7.15634	-2.90859	0.00526936	0.0861591	-2.23868
TEDDM1	-1.0313	3.29866	-2.24924	0.0286183	0.162586	-3.66571
WBP2NL	-1.03	3.1216	-2.73547	0.00842232	0.101936	-2.63994
DLGAP2	-1.0296	3.51557	-2.02572	0.047772	0.199463	-4.08263
OIT3	-1.02692	3.42042	-2.09388	0.0410042	0.187076	-3.95935
MAP1LC3B2	-1.02549	3.40142	-2.1713	0.0343436	0.174523	-3.81518
SLC15A2	-1.02322	5.2471	-3.58709	0.000722497	0.0450842	-0.509303
NAT2	-1.02061	3.34676	-2.3358	0.0232643	0.150882	-3.49466
IGSF11	-1.01994	4.77575	-2.92299	0.00506397	0.0849343	-2.2045
SRGAP2C	-1.01912	6.83244	-3.27992	0.00182609	0.0608823	-1.32108
AC083843.1	-1.01808	5.01104	-3.98762	0.000203031	0.0309871	0.610889
DPH6-AS1	-1.01738	3.13516	-2.66934	0.0100296	0.107909	-2.78843
TAS2R40	-1.01691	3.47008	-2.01255	0.0491859	0.20175	-4.10605
PPM1H	-1.01548	7.94012	-4.41849	4.85629e-05	0.0237495	1.88094
RP4-561L24.3	-1.01304	3.21689	-2.41002	0.0194058	0.139726	-3.34389
ATP6V1C2	-1.01216	7.48565	-2.09437	0.0409587	0.187048	-3.95845
ANXA3	-1.00946	7.9211	-2.80182	0.00705071	0.0970778	-2.48826
PTER	-1.00595	7.00905	-3.43891	0.0011361	0.0517894	-0.906436
ABCD2	-0.996303	3.34084	-2.24379	0.0289891	0.163379	-3.6763
RNF185-AS1	-0.993488	3.25735	-2.38234	0.0207721	0.143833	-3.40056
GCSAML-AS1	-0.993292	3.21141	-2.53726	0.0141085	0.124285	-3.07682
AKR1C4	-0.991625	3.3192	-2.16478	0.0348653	0.175649	-3.82749
TFCP2L1	-0.991059	6.45968	-2.5645	0.0131608	0.12075	-3.01825
GALR2	-0.988682	3.30815	-2.07025	0.043249	0.19195	-4.00247
GBP3	-0.987287	9.20317	-2.84037	0.00635153	0.0929584	-2.39891
KRTAP4-12	-0.986543	3.15542	-2.71808	0.00882032	0.103077	-2.67925
GYS2	-0.986479	3.34913	-2.11265	0.0392938	0.183645	-3.9248
TLR5	-0.984014	7.1866	-2.49658	0.0156391	0.129249	-3.16337
FRRS1	-0.983277	3.20151	-2.40652	0.0195742	0.140315	-3.3511
DSG2	-0.981841	7.72466	-3.31444	0.00164896	0.0588174	-1.2321
KRT23	-0.981047	7.39678	-3.12328	0.00288004	0.0706577	-1.71718
ERMN	-0.979608	3.3285	-2.0648	0.0437823	0.192606	-4.01237
TMEM196	-0.978553	6.02269	-2.85083	0.00617329	0.0919498	-2.37453
PROL1	-0.978351	4.4653	-2.27893	0.02667	0.157833	-3.60763
APOO	-0.977853	8.39985	-3.74265	0.000444663	0.0382278	-0.0819432
KCNV2	-0.977695	3.38247	-2.06767	0.0435004	0.192384	-4.00715
OTX2-AS1	-0.977631	3.03492	-2.83381	0.00646573	0.0933973	-2.41417
LOC101928009	-0.97469	3.29326	-2.2106	0.0313417	0.167935	-3.74035
VN1R10P	-0.974479	3.10234	-2.60385	0.0118939	0.115747	-2.93281
TMCO2	-0.970287	3.35234	-2.09616	0.0407931	0.186943	-3.95517
MIR4500HG	-0.969462	3.20718	-2.4609	0.0171033	0.133455	-3.23838
FAM47A	-0.966386	2.84187	-3.42115	0.00119867	0.0528932	-0.953372
PYGL	-0.966236	9.63247	-3.94156	0.000235686	0.0331383	0.478872
HRC	-0.965958	3.04398	-2.9612	0.0045545	0.0811893	-2.11325
NLK	-0.965926	6.60182	-4.66709	2.07324e-05	0.0213307	2.63888
KRTAP4-4	-0.965197	3.32313	-2.07687	0.0426096	0.19035	-3.99043
LINC00657	-0.964621	10.4817	-3.39165	0.00130986	0.0553953	-1.03098
HCG11	-0.96068	4.02587	-4.32252	6.71328e-05	0.0237495	1.59295
CREG1	-0.960281	10.2553	-4.24245	8.7765e-05	0.0263559	1.3548
DOC2A	-0.959784	3.35742	-2.128	0.037941	0.181258	-3.89635
RP11-546O6.4	-0.956883	3.17588	-2.43633	0.0181827	0.136185	-3.28955
THEM4	-0.954871	7.53166	-3.1158	0.00294246	0.0711084	-1.73577
PAM	-0.953416	10.9829	-4.60065	2.60717e-05	0.023102	2.43471
LOC100507201	-0.952736	3.24887	-2.24894	0.0286382	0.162586	-3.66628
MCC	-0.95157	8.02028	-4.16539	0.000113366	0.0272089	1.12753
GABRA6	-0.949954	2.98551	-3.0093	0.00398103	0.0787839	-1.99723
AX746830	-0.949849	3.37783	-2.10284	0.0401792	0.18562	-3.94288
TPTE	-0.947714	3.37591	-2.0528	0.0449754	0.19508	-4.03406
ZNF461	-0.94628	3.30474	-2.08483	0.0418518	0.189038	-3.97592
B4GALT4	-0.942852	9.23448	-2.68344	0.00966512	0.106788	-2.757
TSSK2	-0.941263	3.36252	-2.11524	0.0390627	0.183395	-3.92002
MOGAT1	-0.941219	7.08606	-2.03833	0.0464509	0.197802	-4.06007
ZNF600	-0.941203	8.61467	-2.27061	0.0272034	0.159126	-3.62396
HIST1H2BO	-0.940301	3.33066	-2.11787	0.0388293	0.182886	-3.91515
USP29	-0.938986	3.28787	-2.18417	0.0333337	0.172025	-3.7908
RP11-109E24.2	-0.938043	3.40464	-2.03407	0.046894	0.198214	-4.06771
HEY1	-0.937267	7.89308	-3.12266	0.00288514	0.0706577	-1.71872
ELF1	-0.933768	8.32157	-3.93736	0.000238904	0.0332088	0.466871
TLX3	-0.933495	3.14723	-2.32894	0.0236538	0.151576	-3.50842
PPARG	-0.933253	4.39229	-3.83388	0.000332979	0.0369827	0.173335
MAP2K6	-0.932302	6.26176	-2.58731	0.0124122	0.117826	-2.96884
ST7-OT4	-0.932184	3.30349	-2.15387	0.035754	0.176875	-3.84802
TMEM17	-0.930629	5.09543	-3.56852	0.000765054	0.0456854	-0.559597
SNX9	-0.928735	9.3028	-3.1894	0.00237964	0.0664336	-1.55152
LOC100131864	-0.928668	3.39982	-2.0122	0.0492238	0.20175	-4.10667
RAD54B	-0.925974	5.9728	-2.37788	0.0210001	0.144446	-3.40964
CTB-167B5.2	-0.923184	4.9416	-3.14446	0.00270989	0.0695805	-1.66437
TPD52L1	-0.922723	10.3567	-2.60353	0.0119036	0.115762	-2.9335
POC1B	-0.9225	8.81533	-3.35516	0.00146092	0.0578303	-1.12638
RP11-38P22.2	-0.921133	7.24794	-2.77894	0.00749849	0.0989856	-2.54086
SYBU	-0.920787	6.09626	-2.41793	0.0190307	0.13911	-3.32761
JPX	-0.919745	6.62113	-2.33329	0.0234059	0.150931	-3.49969
CTNNA2	-0.918865	6.7675	-2.33444	0.023341	0.150931	-3.49739
ABCA5	-0.916526	6.75134	-3.00944	0.0039795	0.0787839	-1.9969
LDHAL6B	-0.915962	3.29474	-2.10191	0.0402647	0.185762	-3.94461
IQCF3	-0.915742	3.10071	-2.33316	0.0234137	0.150931	-3.49996
LINC00210	-0.914481	3.1767	-2.30364	0.0251392	0.154514	-3.55882
LOC283038	-0.909581	3.32085	-2.03079	0.0472366	0.198585	-4.07356
BTAF1	-0.909089	9.37485	-3.2098	0.00224262	0.0653558	-1.49997
SAT1	-0.905645	13.186	-3.5838	0.000729864	0.0451536	-0.51822
SECISBP2L	-0.904391	9.67597	-2.75816	0.00792768	0.100411	-2.58836
TEX36	-0.900004	3.28002	-2.06535	0.0437279	0.192604	-4.01136
NR1I3	-0.899597	3.26487	-2.1331	0.0375007	0.180125	-3.88686
BPIFC	-0.895925	3.01645	-2.86969	0.00586337	0.0901905	-2.33037
AKR1C3	-0.895453	7.85761	-3.53578	0.000846018	0.0474581	-0.64794
MUM1L1	-0.895242	10.2238	-3.9264	0.000247501	0.0339186	0.43559
LOC101927990	-0.89396	3.27265	-2.05435	0.044819	0.194667	-4.03125
GS1-304P7.2	-0.893675	3.05491	-2.68047	0.00974078	0.106996	-2.76363
TMEM235	-0.892862	3.12551	-2.26269	0.0277203	0.160317	-3.63947
C12orf50	-0.892824	2.84797	-3.42741	0.00117627	0.0525148	-0.936856
LOC285778	-0.892091	3.30566	-2.1008	0.0403655	0.186004	-3.94663
DDX17	-0.891322	9.4058	-2.47266	0.0166077	0.131695	-3.21375
PPBPP2	-0.890642	3.21121	-2.27868	0.0266859	0.157834	-3.60812
LOC101929315	-0.889645	3.10734	-2.34589	0.0227022	0.149824	-3.47438
LOC100505776	-0.886378	13.1119	-2.12115	0.0385396	0.182155	-3.90907
LINC00339	-0.886291	5.40763	-2.3865	0.0205614	0.143387	-3.39208
TRAPPC6B	-0.884879	7.98527	-2.6733	0.0099259	0.107463	-2.77961
RBMXL1	-0.884872	7.68086	-2.18608	0.0331864	0.171705	-3.78718
ERMP1	-0.88406	9.71952	-4.04431	0.000168803	0.0296611	0.77444
PEG3	-0.88311	8.92111	-2.90135	0.00537544	0.0873057	-2.2558
SLC39A6	-0.882555	9.05685	-2.72829	0.00858449	0.10227	-2.65618
FKBP5	-0.881975	8.60471	-2.48947	0.0159214	0.130324	-3.17837
LINC01097	-0.881327	3.14986	-2.2565	0.0281302	0.161223	-3.65155
LY75	-0.880211	7.41254	-3.39341	0.00130295	0.0552109	-1.02636
MMRN1	-0.878596	6.07136	-2.18808	0.0330326	0.171362	-3.78338
LINC00621	-0.876842	10.4775	-2.43013	0.0184642	0.13739	-3.30239
LOC653581	-0.872848	3.29298	-2.02493	0.0478552	0.199655	-4.08402
DEFB123	-0.871824	3.06299	-2.40675	0.0195628	0.140309	-3.35061
SCGB2A1	-0.868685	13.9295	-2.68164	0.00971088	0.106985	-2.76102
HERPUD2	-0.867824	9.06283	-3.79996	0.000370919	0.0376668	0.0780486
FGF14-IT1	-0.867651	3.02286	-2.47387	0.0165574	0.131687	-3.21121
KCNS3	-0.867443	4.43205	-3.66492	0.000567435	0.0414467	-0.296778
ELP3	-0.865163	9.53235	-2.52435	0.0145789	0.125848	-3.1044
GRHL3	-0.864657	3.06832	-2.58597	0.0124552	0.117927	-2.97176
INTU	-0.864612	5.42288	-2.83117	0.00651221	0.0937213	-2.4203
RBBP5	-0.863058	6.71359	-3.31256	0.00165815	0.0589555	-1.23695
LOC101928140	-0.862954	2.83632	-2.89102	0.00553032	0.0879853	-2.28019
BCKDHB	-0.86111	5.043	-3.44063	0.00113021	0.0517894	-0.901884
LINC01098	-0.860178	3.26959	-2.04624	0.0456398	0.196581	-4.04588
LINC00893	-0.860138	4.11438	-3.90981	0.00026109	0.0346833	0.388312
BTBD3	-0.857633	11.7912	-2.79198	0.00724019	0.0976347	-2.51093
LOC100128993	-0.854797	3.09221	-2.3139	0.0245271	0.153042	-3.53843
ADK	-0.85035	6.87774	-3.59322	0.000708934	0.0449389	-0.492645
ITGA6	-0.84816	8.5264	-2.50833	0.0151823	0.127419	-3.13848
UGT8	-0.847392	6.72606	-2.79594	0.0071633	0.0972497	-2.5018
FAM13A	-0.847062	7.15295	-3.86164	0.000304722	0.0368612	0.251687
MPPED2	-0.845632	5.08623	-2.72563	0.00864534	0.102505	-2.6622
BAZ2B	-0.845566	9.18692	-3.10427	0.00304123	0.0723645	-1.76438
LOC101928167	-0.844692	3.15289	-2.25439	0.0282716	0.161564	-3.65568
MEGF10	-0.84448	4.1521	-2.63207	0.011055	0.112353	-2.87094
HMGCR	-0.843024	10.5964	-2.07602	0.0426915	0.190441	-3.99198
MOB1B	-0.84104	9.70339	-2.73131	0.00851584	0.102101	-2.64935
LOC645485	-0.839665	3.11948	-2.33293	0.0234264	0.150931	-3.50041
MPZL2	-0.839454	9.3308	-2.51909	0.0147743	0.126361	-3.11559
POU6F2-AS2	-0.838933	2.88346	-2.72949	0.00855714	0.102143	-2.65347
ONECUT1	-0.83791	3.20957	-2.16964	0.034476	0.174867	-3.81833
ITGB8	-0.836529	8.44542	-3.87938	0.000287893	0.0360569	0.3019
ABCB11	-0.836031	3.1788	-2.22166	0.0305396	0.166822	-3.71909
WAC-AS1	-0.83525	8.39932	-3.96819	0.000216234	0.0322139	0.55511
GPR158	-0.832885	3.08571	-2.35438	0.0222393	0.14869	-3.45728
C20orf197	-0.83238	3.09363	-2.24992	0.0285722	0.162586	-3.66438
CXorf58	-0.830623	2.94859	-2.5944	0.0121876	0.116861	-2.95342
USP53	-0.830434	7.76258	-2.96063	0.00456178	0.0811893	-2.11463
LOC101929464	-0.830381	3.27557	-2.036	0.0466932	0.198211	-4.06425
SIAH3	-0.830097	3.50293	-2.5497	0.0136681	0.122498	-3.05012
WDFY1	-0.828364	7.54834	-4.50833	3.57755e-05	0.0237495	2.15293
LOC100131860	-0.827884	3.11026	-2.16374	0.0349496	0.175849	-3.82946
ANAPC4	-0.827502	10.4705	-2.1779	0.0338223	0.173153	-3.80269
TMEM260	-0.827025	8.87439	-2.30056	0.0253259	0.154692	-3.56493
CTSO	-0.825745	8.71122	-2.70404	0.00915409	0.104408	-2.71084
HMCN1	-0.824693	4.11811	-3.73894	0.000449901	0.0382278	-0.0922706
OXCT1	-0.823498	9.16682	-3.18215	0.00243022	0.0667272	-1.5698
TAAR3	-0.822689	3.1278	-2.36099	0.0218842	0.147423	-3.44392
ENPP5	-0.822576	5.00203	-3.61959	0.000653367	0.0432641	-0.420872
CLK4	-0.822296	6.68765	-3.64405	0.000605548	0.0414467	-0.354001
CAPSL	-0.821648	5.6832	-2.58651	0.0124377	0.117913	-2.97057
MAP7	-0.820799	7.45758	-4.33426	6.45351e-05	0.0237495	1.62803
SHROOM3	-0.820444	8.03379	-3.52943	0.000862642	0.0475195	-0.665022
AGR3	-0.820205	8.34097	-2.44268	0.0178981	0.135361	-3.27637
KIAA0232	-0.819026	7.5655	-3.76988	0.000408022	0.0381534	-0.00609044
CEP70	-0.817289	6.20802	-3.35101	0.00147912	0.0582316	-1.1372
CRX	-0.816914	3.15032	-2.30162	0.0252614	0.154588	-3.56283
DUOX1	-0.816367	6.61721	-2.70085	0.00923151	0.104874	-2.718
RRAGD	-0.815837	6.38521	-2.76653	0.00775207	0.0999141	-2.56925
2023-09-11	-0.814548	7.9661	-4.16674	0.00011286	0.0272089	1.13149
SUSD4	-0.81305	4.12724	-3.37122	0.00139249	0.0561065	-1.08447
TSPAN13	-0.812921	11.0981	-4.86799	1.02993e-05	0.01917	3.26259
SLC39A14	-0.81194	7.4449	-3.20913	0.00224696	0.0653943	-1.50165
SPESP1	-0.811685	4.69805	-4.46757	4.11078e-05	0.0237495	2.02925
LRRC2-AS1	-0.811202	3.12842	-2.18712	0.0331058	0.171376	-3.78519
LOC100505718	-0.810965	3.11988	-2.11914	0.0387167	0.182603	-3.91279
KLHL11	-0.810311	3.13426	-2.09828	0.0405973	0.186692	-3.95127
GPAM	-0.809463	5.74015	-4.58764	2.72647e-05	0.023102	2.39486
MFSD6	-0.80889	7.07512	-2.92372	0.00505377	0.0848289	-2.20277
SYNC	-0.80777	4.68566	-3.3187	0.00162825	0.0588174	-1.22107
LOC100128175	-0.807166	3.10776	-2.10526	0.0399589	0.185229	-3.93842
SORCS1	-0.807009	4.79614	-3.9874	0.000203173	0.0309871	0.610271
F3	-0.806535	10.3922	-2.57829	0.0127035	0.118811	-2.98842
USP9Y	-0.806249	3.16277	-2.19157	0.032765	0.17078	-3.77672
ENPP4	-0.806033	6.78306	-2.98367	0.00427761	0.0797847	-2.05921
RP11-97C16.1	-0.80544	6.93088	-2.35591	0.0221563	0.148373	-3.45418
PRKX	-0.805248	9.72876	-2.07329	0.0429542	0.19114	-3.99694
MIRLET7D	-0.803266	6.28574	-2.63367	0.0110089	0.112297	-2.8674
ANO3	-0.802946	2.92967	-2.48863	0.015955	0.130324	-3.18014
CIPC	-0.802423	8.79734	-2.77399	0.00759863	0.0993911	-2.55219
STX18	-0.799423	10.7805	-2.36372	0.021739	0.146936	-3.43839
CHMP4C	-0.797075	8.29755	-2.87674	0.00575136	0.089597	-2.31383
CASC1	-0.796741	4.17963	-3.65409	0.000586923	0.0414467	-0.326506
GLIS3	-0.795452	8.04473	-4.32079	6.75245e-05	0.0237495	1.58778
ATP1B1	-0.795199	9.39427	-2.45973	0.0171533	0.133702	-3.24082
GLUD1	-0.795014	9.66349	-3.97579	0.000210973	0.0317236	0.576916
ELOVL7	-0.794462	7.42418	-2.05439	0.0448158	0.194667	-4.03119
CLK1	-0.794107	9.49331	-2.28352	0.0263793	0.157426	-3.59859
EDEM3	-0.792426	7.34894	-2.81825	0.00674436	0.0955938	-2.45028
RAD21	-0.790625	9.71299	-2.62528	0.0112516	0.113145	-2.88585
RAB27B	-0.790107	4.90749	-3.18154	0.00243451	0.0667272	-1.57133
IFI44L	-0.789509	4.03475	-2.03538	0.0467578	0.198214	-4.06537
OR7A5	-0.788742	3.15535	-2.20316	0.0318917	0.16916	-3.75461
TXNIP	-0.78783	12.6426	-2.30276	0.0251923	0.154529	-3.56056
LOC101928259	-0.786836	3.04808	-2.33782	0.023151	0.150882	-3.49061
EQTN	-0.785305	3.16349	-2.20915	0.0314484	0.167957	-3.74314
LOC100996404	-0.784537	3.06307	-2.23611	0.029519	0.164732	-3.69118
ORMDL1	-0.784414	7.87078	-3.53867	0.000838555	0.0471849	-0.640162
HPS5	-0.783772	7.38412	-2.85844	0.00604648	0.0911163	-2.35674
LYPLA1	-0.782217	10.1795	-2.57135	0.0129319	0.120075	-3.00345
RP1L1	-0.781507	2.97284	-2.73088	0.00852573	0.102143	-2.65033
CYP2J2	-0.781127	5.3552	-2.0971	0.0407063	0.18678	-3.95344
IVNS1ABP	-0.781081	9.92134	-2.8055	0.0069809	0.0968957	-2.47976
EOGT	-0.779224	8.14058	-2.34958	0.0224997	0.14949	-3.46695
LOC101929269	-0.77864	3.03475	-2.33591	0.0232585	0.150882	-3.49445
TLR1	-0.77842	5.35768	-2.71661	0.00885462	0.103077	-2.68255
LINC00889	-0.777863	3.15689	-2.05525	0.044729	0.194481	-4.02963
PLA2G7	-0.777735	9.03152	-2.97029	0.00444057	0.0806641	-2.09143
FAM216B	-0.775708	4.3896	-2.97681	0.00436042	0.0798985	-2.07574
TTC8	-0.775216	8.18786	-3.09881	0.0030891	0.0724174	-1.77791
SUDS3	-0.773744	8.23213	-3.57765	0.000743833	0.0453493	-0.53488
PCYOX1	-0.773435	8.91663	-2.32301	0.0239943	0.152086	-3.52026
RP3-368A4.6	-0.773247	5.80302	-3.06754	0.00337691	0.0755375	-1.85502
NTN4	-0.771204	7.09301	-2.29807	0.0254773	0.155222	-3.56986
LOC101927482	-0.769339	3.00789	-2.41286	0.0192701	0.139603	-3.33804
MTR	-0.768901	9.46648	-2.36263	0.0217969	0.14703	-3.4406
OTUD6B	-0.767951	7.1944	-3.22004	0.00217664	0.0642984	-1.474
ATP1A1	-0.767061	11.3866	-3.19929	0.00231223	0.0659861	-1.52655
LOC283516	-0.766629	2.96634	-2.6065	0.0118126	0.115111	-2.92701
TMEM154	-0.765905	8.91338	-2.551	0.0136228	0.122478	-3.04732
CES4A	-0.764151	3.5375	-2.28309	0.0264064	0.157428	-3.59943
M6PR	-0.762414	7.78093	-2.72995	0.00854683	0.102143	-2.65244
WFDC13	-0.762062	2.93611	-2.53405	0.0142239	0.124591	-3.08367
RP11-173M1.8	-0.760858	5.07014	-2.81555	0.00679392	0.0955938	-2.45654
MBOAT1	-0.760393	8.3051	-2.96274	0.004535	0.0811893	-2.10956
GINM1	-0.759439	8.90049	-4.32995	6.54777e-05	0.0237495	1.61514
STK39	-0.759133	8.18739	-3.03748	0.00367714	0.0772818	-1.92866
BTC	-0.758655	4.27692	-5.011	6.22339e-06	0.01917	3.7119
ANK3	-0.758221	6.77799	-3.22009	0.00217632	0.0642984	-1.47387
LOC221272	-0.756861	5.32725	-5.38599	1.62906e-06	0.0088185	4.90755
APPL1	-0.756112	7.53252	-3.15762	0.00260901	0.0682281	-1.63145
GLRX	-0.753796	9.77259	-3.22655	0.00213566	0.0638771	-1.45746
DUOXA1	-0.752905	7.6055	-2.41282	0.0192723	0.139603	-3.33813
BNIP3L	-0.75206	11.2313	-3.42971	0.00116812	0.0523741	-0.930771
SERINC1	-0.749722	11.5567	-2.73186	0.00850356	0.102101	-2.64812
LOC100506538	-0.749256	3.13152	-2.02658	0.0476804	0.199387	-4.08108
LOC414300	-0.748363	2.87505	-2.70756	0.00906939	0.104176	-2.70294
CMTR2	-0.748113	8.38362	-3.57913	0.000740441	0.0452994	-0.530865
MED24	-0.747234	3.09207	-2.26766	0.0273951	0.159588	-3.62974
TMED6	-0.74654	4.86174	-2.81813	0.00674654	0.0955938	-2.45055
COL4A3BP	-0.746185	8.22951	-2.76133	0.00786091	0.100302	-2.58114
LOC389831	-0.745713	4.21102	-2.4137	0.0192304	0.139543	-3.33632
NT5C2	-0.745037	10.6432	-2.68696	0.0095759	0.106598	-2.74913
ABCG1	-0.744139	7.78825	-2.8995	0.00540293	0.0873057	-2.26018
INSM1	-0.744049	3.00586	-2.18717	0.0331025	0.171376	-3.78511
HSP90B1	-0.742154	9.12009	-2.31096	0.024701	0.153532	-3.54428
OMA1	-0.74018	7.84986	-2.58009	0.0126448	0.118811	-2.98452
C7orf57	-0.739365	4.02747	-2.51695	0.0148549	0.126361	-3.12017
SLC19A2	-0.739161	7.44612	-2.59586	0.0121417	0.116752	-2.95023
TMTC2	-0.737699	6.57965	-3.17351	0.00249181	0.0673598	-1.59154
PDP1	-0.737694	7.93168	-2.80103	0.00706574	0.0970778	-2.49008
CLCN3	-0.737418	7.73018	-4.2818	7.69548e-05	0.025247	1.47158
RP11-359K18.3	-0.736268	2.72985	-2.96643	0.00448861	0.0811777	-2.1007
SLC37A3	-0.736192	9.77389	-2.40834	0.0194862	0.140085	-3.34734
KAT2B	-0.736183	7.44949	-2.70652	0.00909423	0.104176	-2.70527
RP5-1074L1.4	-0.735897	6.20383	-3.05859	0.00346384	0.0762221	-1.877
ALCAM	-0.735107	8.36646	-2.67159	0.00997071	0.107625	-2.78343
ALDH3B2	-0.732113	5.74343	-2.07173	0.0431054	0.191616	-3.99978
SF3B1	-0.730926	10.0774	-2.26431	0.0276141	0.160088	-3.6363
STK32B	-0.730911	3.09791	-2.17223	0.0342698	0.174263	-3.81343
TOPORS	-0.730518	8.47906	-3.72061	0.000476607	0.038421	-0.143109
ISM1-AS1	-0.729936	2.94943	-2.4302	0.018461	0.13739	-3.30224
PCDHGC4	-0.729915	3.14938	-2.01768	0.04863	0.201085	-4.09693
CNTN3	-0.72943	7.94766	-2.285	0.0262864	0.157114	-3.59568
LINC01355	-0.728474	5.28759	-2.7644	0.00779642	0.100197	-2.57412
IFNA21	-0.727592	2.99141	-2.46267	0.017028	0.133232	-3.23468
DSC2	-0.727541	6.09391	-3.23947	0.00205647	0.0634327	-1.42458
WFDC10B	-0.726682	2.96283	-2.44157	0.0179475	0.135454	-3.27867
NDP	-0.726649	8.58392	-2.08859	0.0414972	0.188254	-3.96903
FAM169A	-0.726123	6.47076	-3.00987	0.0039746	0.0787839	-1.99583
SULT1C2	-0.725572	4.44268	-4.17168	0.000111032	0.0272089	1.14599
WIPI1	-0.725484	9.773	-3.64012	0.000613014	0.04161	-0.364785
PTPLAD1	-0.725333	9.24452	-2.81758	0.00675669	0.0955938	-2.45184
PDCL2	-0.724875	2.67817	-2.66766	0.010074	0.107955	-2.79218
CEP192	-0.723934	6.72475	-2.57989	0.0126513	0.118811	-2.98494
SLC16A6	-0.723876	6.49896	-2.25904	0.0279612	0.160829	-3.64659
RBL2	-0.723684	8.35589	-2.52341	0.0146135	0.126016	-3.1064
PTGR2	-0.72199	4.32585	-3.78781	0.000385509	0.0376668	0.0439948
SCRN1	-0.721451	8.26331	-2.63305	0.0110267	0.112353	-2.86877
TSIX	-0.719884	6.70033	-2.21339	0.0311379	0.167719	-3.73501
ZNF25	-0.719386	5.98443	-4.04956	0.000165933	0.0296611	0.789639
ETFDH	-0.718861	6.32442	-3.19156	0.00236481	0.0664336	-1.54609
GNL2	-0.716399	8.60856	-2.31657	0.02437	0.152947	-3.53312
MAP4K5	-0.714833	7.57526	-2.76924	0.0076961	0.0998363	-2.56307
POLI	-0.714422	7.48843	-2.41296	0.0192655	0.139603	-3.33784
YIPF5	-0.713912	8.78548	-3.05361	0.00351301	0.0763671	-1.88919
ARID4A	-0.713761	6.36025	-3.05348	0.00351434	0.0763671	-1.88952
SLC35A3	-0.712453	8.36604	-3.66174	0.000573084	0.0414467	-0.3055
PRPF39	-0.710488	8.33749	-2.26188	0.0277736	0.160404	-3.64105
GABARAPL1	-0.708382	10.0515	-3.47122	0.0010302	0.050468	-0.82071
C15orf43	-0.708344	2.90052	-2.1012	0.0403292	0.185876	-3.9459
PHYH	-0.70816	9.73865	-4.26487	8.14376e-05	0.0260732	1.42127
PAN2	-0.70709	7.69044	-2.51148	0.0150617	0.127047	-3.13178
FCGR1A	-0.704924	2.82783	-2.67886	0.00978226	0.107194	-2.76723
LOC101927667	-0.704256	2.83724	-2.72359	0.00869237	0.102691	-2.66681
STX19	-0.704009	4.83347	-2.33363	0.0233871	0.150931	-3.49902
WSB1	-0.703775	8.7275	-2.74811	0.00814334	0.101165	-2.61124
FAM179B	-0.701601	8.5112	-3.09785	0.00309753	0.0724174	-1.78027
LOC101928298	-0.700838	2.74143	-3.25317	0.00197552	0.0629985	-1.38961
UPF2	-0.70075	8.75963	-2.22101	0.0305862	0.166822	-3.72034
CTBS	-0.700535	6.42559	-3.84723	0.000319087	0.0369827	0.210982
PLAGL1	-0.700303	9.5143	-2.34839	0.022565	0.149824	-3.46935
GNAI1	-0.699229	9.6157	-3.09253	0.00314497	0.0727544	-1.79343
MLNR	-0.699059	3.05393	-2.03849	0.046435	0.197802	-4.05979
FAM214A	-0.698478	7.65977	-3.22861	0.00212285	0.0638771	-1.45223
ZNF662	-0.697814	6.35286	-2.45762	0.0172441	0.133702	-3.24524
RSPH1	-0.694757	7.6888	-2.22395	0.0303759	0.166553	-3.71468
ALDH6A1	-0.694732	8.48706	-3.07536	0.00330264	0.0747083	-1.83577
SDC2	-0.694257	9.29431	-3.45671	0.00107655	0.0511197	-0.85928
UGT2B28	-0.693723	7.20795	-2.38135	0.0208226	0.143864	-3.40258
RP11-495K9.5	-0.693503	3.03779	-2.29844	0.0254549	0.155185	-3.56913
ERMAP	-0.692979	6.20154	-3.83892	0.000327667	0.0369827	0.187541
IQGAP1	-0.69285	9.83543	-2.72192	0.00873082	0.102744	-2.67057
BIRC3	-0.69228	5.27178	-2.57827	0.0127041	0.118811	-2.98846
RPS6KA5	-0.690963	8.4331	-2.93774	0.00486128	0.0839804	-2.16937
SORD	-0.68936	7.62251	-2.73558	0.00841985	0.101936	-2.63969
LPAR3	-0.68877	6.39608	-2.46633	0.0168729	0.132806	-3.22702
RBM39	-0.688372	9.63661	-2.87277	0.00581415	0.08986	-2.32314
BBS2	-0.68837	8.03634	-2.36272	0.0217919	0.14703	-3.44041
PIGN	-0.686469	6.76847	-3.0448	0.00360178	0.0771163	-1.91076
SULT1E1	-0.686358	4.04607	-2.01067	0.0493906	0.202203	-4.10938
GDA	-0.686159	8.18548	-2.72335	0.00869786	0.102691	-2.66735
RP1-151F17.2	-0.685237	5.64011	-3.07708	0.00328651	0.0745942	-1.83154
ARL6IP5	-0.684698	10.9783	-3.13878	0.00275459	0.0702031	-1.67856
FGD4	-0.684394	6.60393	-2.64993	0.0105523	0.110435	-2.83152
COBL	-0.683772	5.67235	-2.79118	0.00725575	0.0976347	-2.51276
TAS2R13	-0.683412	2.95977	-2.12609	0.038107	0.181547	-3.8999
SLU7	-0.682889	8.39165	-3.64946	0.000595439	0.0414467	-0.339185
PRRC1	-0.682366	8.85511	-3.33457	0.00155333	0.0588174	-1.17996
TRMT13	-0.682356	7.11021	-2.33721	0.0231851	0.150882	-3.49183
PIR	-0.682107	7.57058	-2.26849	0.027341	0.15953	-3.62811
PNRC2	-0.681587	9.20234	-2.46262	0.0170299	0.133232	-3.23478
MYO6	-0.681253	8.36812	-3.2657	0.00190413	0.0620566	-1.35755
NUS1	-0.68105	9.22074	-2.27324	0.027034	0.158786	-3.61881
STEAP2	-0.680826	5.21221	-3.50373	0.000933133	0.048879	-0.733944
CPB2	-0.680758	3.53785	-3.11848	0.00291994	0.071054	-1.72911
CTD-2313J17.5	-0.680312	2.85525	-2.55106	0.0136209	0.122478	-3.0472
OR2K2	-0.679785	3.02633	-2.04651	0.0456113	0.196575	-4.04538
TLR3	-0.677263	6.39348	-3.46297	0.00105629	0.0509238	-0.842631
DDX60	-0.676881	8.31976	-3.3897	0.00131755	0.0554963	-1.0361
ACSL5	-0.67568	12.5111	-2.45853	0.0172048	0.133702	-3.24333
IL33	-0.674198	7.36776	-2.47334	0.0165794	0.131694	-3.21232
FLJ20518	-0.672874	2.79343	-2.76367	0.00781171	0.100197	-2.57579
CCDC113	-0.67235	6.78755	-2.60044	0.0119991	0.116145	-2.94025
ARFGEF1	-0.671269	7.71288	-2.09546	0.0408571	0.187028	-3.95644
LOC101928001	-0.671235	2.99965	-2.07433	0.0428539	0.190772	-3.99505
CORO2A	-0.670911	6.55189	-3.53042	0.000860027	0.0475195	-0.662357
EXOC1	-0.670299	10.0754	-2.45278	0.0174534	0.134204	-3.25533
TIGD2	-0.669247	7.19514	-3.2006	0.00230346	0.0659861	-1.52324
MAL2	-0.669012	11.0319	-2.65245	0.0104831	0.11019	-2.82594
RP11-674P19.2	-0.668349	2.66866	-3.48361	0.000992121	0.049565	-0.787698
PPIP5K2	-0.667865	9.15138	-2.89476	0.00547381	0.0877956	-2.27137
BCAT1	-0.667789	8.69031	-2.40846	0.0194805	0.140085	-3.34709
DEFB114	-0.667629	2.7512	-2.60107	0.0119796	0.11606	-2.93887
CLCC1	-0.667515	7.46951	-2.96366	0.00452339	0.0811893	-2.10735
ARL14	-0.667193	2.83236	-2.56339	0.0131981	0.12075	-3.02064
SLC16A1	-0.66584	7.34025	-2.66929	0.0100311	0.107909	-2.78855
C2CD5	-0.664878	9.93856	-2.47532	0.0164972	0.131474	-3.20816
CELF6	-0.664868	6.26641	-2.38342	0.0207174	0.14377	-3.39837
LRP11	-0.66447	9.87297	-3.24848	0.00200289	0.0634043	-1.40159
RP11-510C10.4	-0.664156	2.91073	-2.29767	0.0255014	0.15527	-3.57064
PDZD8	-0.664039	7.83613	-3.1503	0.00266467	0.068904	-1.64977
TMEM56	-0.66402	4.17713	-2.68222	0.00969615	0.106947	-2.75973
HNRNPA3	-0.663376	10.4111	-2.44681	0.0177149	0.134921	-3.26777
ARFIP1	-0.663096	7.72585	-2.95218	0.00467028	0.0821492	-2.13487
WDR63	-0.662916	3.31042	-2.74397	0.00823377	0.101516	-2.62065
GPR52	-0.662413	3.01017	-2.27034	0.0272209	0.159126	-3.62449
PHKB	-0.662362	7.7049	-3.16492	0.00255456	0.0679818	-1.61314
TUNAR	-0.661555	6.73386	-2.16135	0.035143	0.176056	-3.83396
THAP9-AS1	-0.660109	9.14287	-2.03453	0.0468464	0.198214	-4.06689
TMCC3	-0.659766	7.15814	-3.56109	0.000782756	0.0460405	-0.579692
ESRP1	-0.659641	8.05508	-2.66353	0.0101835	0.108622	-2.80135
SMAD9	-0.658624	7.42959	-3.07724	0.00328507	0.0745942	-1.83116
TAF1D	-0.658506	8.89058	-2.46697	0.0168458	0.132719	-3.22567
DYX1C1	-0.658111	5.04676	-2.68225	0.00969545	0.106947	-2.75967
LOC340017	-0.657885	2.72137	-2.60672	0.0118061	0.1151	-2.92655
KCTD3	-0.657073	8.61624	-2.12347	0.0383359	0.181798	-3.90476
RP11-250B2.6	-0.656594	3.60095	-2.23958	0.0292783	0.164045	-3.68446
LOC284263	-0.655598	2.82303	-2.37402	0.021199	0.145306	-3.41748
RHOBTB3	-0.655493	7.42635	-3.12445	0.00287034	0.0706577	-1.71426
TRAPPC8	-0.654142	9.72771	-2.20187	0.0319877	0.169223	-3.75707
SPAG1	-0.652047	6.94518	-2.13027	0.0377446	0.180815	-3.89213
ZBTB8A	-0.652002	9.34196	-2.05854	0.0444006	0.193911	-4.02368
LOC101928968	-0.651427	2.93839	-2.28091	0.0265443	0.157686	-3.60373
MORC4	-0.651258	6.62317	-2.12774	0.0379635	0.181262	-3.89683
ARFGAP3	-0.65099	11.0223	-2.49432	0.0157284	0.129691	-3.16815
EBLN3	-0.650946	9.05125	-2.65346	0.0104554	0.110006	-2.8237
TLR4	-0.64961	5.55868	-2.68481	0.00963031	0.106788	-2.75394
SGMS1	-0.649169	7.86076	-2.35193	0.0223721	0.149145	-3.46223
ENPP1	-0.64895	5.74324	-3.45483	0.00108269	0.0511296	-0.864262
FNBP1L	-0.648175	10.2548	-3.27259	0.00186594	0.0612169	-1.3399
DLG5	-0.646504	9.68852	-2.5058	0.0152794	0.127959	-3.14383
DNM3OS	-0.646004	7.0742	-2.20966	0.031411	0.167957	-3.74216
NCEH1	-0.645908	6.84284	-2.65471	0.0104212	0.109752	-2.82092
RCN2	-0.645604	10.1347	-3.25478	0.0019662	0.0628863	-1.38549
MYH10	-0.644117	8.15143	-3.67958	0.000542027	0.0405243	-0.256438
ASAP2	-0.644076	8.49129	-3.54373	0.000825639	0.0470418	-0.626534
C17orf75	-0.643363	5.40704	-2.74085	0.00830246	0.101516	-2.62773
NMRK1	-0.643247	7.37585	-3.53997	0.000835207	0.0471849	-0.636649
GPRASP1	-0.642963	6.70881	-2.6685	0.0100518	0.107909	-2.79031
PIBF1	-0.642647	7.9394	-2.28743	0.0261342	0.156682	-3.59088
ZNF140	-0.641199	8.25452	-2.55429	0.0135088	0.122132	-3.04025
ANKRD30A	-0.641027	2.78983	-2.52961	0.0143855	0.125096	-3.09317
NEK3	-0.640406	6.18226	-2.6623	0.0102165	0.108867	-2.80409
EFCAB7	-0.640287	6.53749	-2.62243	0.0113352	0.113168	-2.89213
ANKRD12	-0.639771	7.36905	-2.50321	0.0153798	0.128333	-3.14934
ZNF680	-0.639632	7.05909	-3.84658	0.000319753	0.0369827	0.20914
CRYBG3	-0.639125	8.17509	-2.19679	0.0323695	0.169802	-3.76678
RBM25	-0.638828	8.48568	-2.53618	0.0141472	0.124423	-3.07912
LOC100287896	-0.638458	5.80431	-2.80279	0.00703218	0.097052	-2.48601
NVL	-0.63844	4.45733	-3.23014	0.00211336	0.0638771	-1.44833
CCDC54	-0.637364	2.97979	-2.14238	0.0367111	0.17855	-3.86954
SAMD13	-0.636975	4.98651	-2.4573	0.0172578	0.133702	-3.2459
ARHGAP12	-0.63667	8.32896	-2.57385	0.0128493	0.119718	-2.99805
DLX6-AS1	-0.636446	5.38777	-2.67062	0.00999612	0.107829	-2.78559
OSBPL9	-0.636357	9.99186	-2.55611	0.0134463	0.121975	-3.03634
CALR3	-0.635965	2.87767	-2.40582	0.0196076	0.140444	-3.35252
LPIN2	-0.635718	7.83064	-2.69699	0.00932607	0.10541	-2.72667
RNF11B	-0.635632	2.73137	-2.75498	0.00799549	0.100411	-2.59562
KLHL2	-0.635241	9.87994	-4.56031	2.99464e-05	0.023102	2.3113
LOC100289230	-0.635221	4.4744	-3.78009	0.000395052	0.0378498	0.0224152
MASTL	-0.63492	6.09751	-2.67209	0.00995746	0.107625	-2.7823
EHHADH	-0.634918	5.66092	-2.85718	0.00606726	0.0911163	-2.35968
PMS2L2	-0.634248	5.51897	-2.63833	0.0108763	0.111879	-2.85714
ZNF165	-0.633819	5.85511	-2.02765	0.0475679	0.199147	-4.07918
SPIN1	-0.633607	9.79292	-2.1346	0.0373723	0.179907	-3.88407
SLC38A2	-0.633247	12.1002	-2.4232	0.0187841	0.138298	-3.31673
ZNF204P	-0.632139	5.28761	-2.74421	0.00822842	0.101516	-2.6201
MDM1	-0.630881	5.98392	-3.04702	0.00357924	0.0768861	-1.90534
PLEKHF2	-0.630441	7.79422	-3.01792	0.00388566	0.0784229	-1.9763
PLS3	-0.630415	11.5773	-3.25718	0.00195242	0.0628863	-1.37937
LNX2	-0.629805	8.25028	-3.33343	0.00155859	0.0588174	-1.1829
CEP44	-0.629292	6.89374	-3.10202	0.00306083	0.0724174	-1.76994
BAG5	-0.629147	7.69662	-2.85753	0.00606141	0.0911163	-2.35885
PRICKLE2	-0.629144	8.96326	-3.16129	0.0025815	0.0680954	-1.62225
NME7	-0.628772	8.67933	-2.56512	0.0131401	0.12075	-3.01692
EZR	-0.628596	9.06495	-2.64191	0.0107754	0.111473	-2.84924
PPP1R36	-0.628176	6.22797	-2.30831	0.0248588	0.154143	-3.54954
YWHAB	-0.627814	11.7	-3.49693	0.000952683	0.0493593	-0.752131
TMEM87B	-0.62774	7.76718	-2.39514	0.0201297	0.142209	-3.37441
MAP4K3	-0.627644	9.47136	-2.26213	0.027757	0.160404	-3.64056
IL7	-0.627604	4.20014	-3.82789	0.000339392	0.0369827	0.156485
FAM213A	-0.627535	11.6522	-3.2779	0.00183696	0.0608823	-1.32625
PPIG	-0.626701	8.21664	-2.92189	0.00507945	0.0850622	-2.20713
JAK1	-0.626466	8.29241	-3.10793	0.00300956	0.0718416	-1.75531
RORB	-0.626436	9.42826	-2.4726	0.0166101	0.131695	-3.21387
GGCT	-0.62637	10.4728	-3.24974	0.00199553	0.0632639	-1.39839
SPPL2A	-0.6255	9.01016	-2.89204	0.00551485	0.0879853	-2.27779
GOLGA5	-0.62541	9.1796	-2.73572	0.0084167	0.101936	-2.63937
TMEM178A	-0.625148	5.66246	-2.16861	0.0345583	0.17508	-3.82027
PLEKHG1	-0.624648	6.33908	-3.24786	0.00200654	0.0634271	-1.40318
MUT	-0.623579	9.16086	-3.04727	0.00357671	0.0768861	-1.90472
UBE4A	-0.623532	10.4629	-2.96431	0.00451522	0.0811893	-2.10579
STAG2	-0.622854	9.73054	-2.21031	0.031363	0.167935	-3.74091
GCLM	-0.622692	6.82499	-2.79548	0.00717217	0.0972497	-2.50286
VLDLR	-0.622593	7.94233	-2.24419	0.0289618	0.163379	-3.67552
CBLB	-0.622287	7.43505	-3.13772	0.00276297	0.0702031	-1.6812
KMT2E	-0.622171	9.20218	-2.28743	0.026134	0.156682	-3.59088
ZC3H7A	-0.622169	8.28407	-2.67441	0.00989719	0.107463	-2.77715
USP32P2	-0.621814	9.28567	-2.17679	0.0339096	0.17344	-3.8048
ACAD8	-0.6218	8.35514	-4.57496	2.84778e-05	0.023102	2.35609
FAM13B	-0.621707	8.95588	-3.12618	0.00285617	0.0706577	-1.70997
PRSS12	-0.621118	5.82694	-2.54225	0.0139304	0.123692	-3.06612
PCCA	-0.621114	5.93237	-3.52448	0.000875804	0.0476595	-0.678312
E2F6	-0.61972	6.81028	-2.11435	0.0391413	0.183427	-3.92165
NEMF	-0.619583	8.54857	-2.24644	0.0288084	0.162997	-3.67115
ARMCX3	-0.618943	10.0007	-3.39713	0.00128848	0.0548123	-1.01659
PLK2	-0.618491	7.86607	-2.31944	0.0242022	0.152686	-3.5274
RNASE11	-0.618321	2.94705	-2.23509	0.02959	0.164877	-3.69316
LOC93622	-0.618098	7.97468	-2.40305	0.0197422	0.140765	-3.35822
VPS35	-0.617872	8.72471	-3.95793	0.00022354	0.0322687	0.525695
LAMP2	-0.617539	9.83335	-4.33786	6.37588e-05	0.0237495	1.6388
ACSL3	-0.61749	8.83609	-2.77426	0.00759312	0.0993911	-2.55157
ST3GAL6	-0.617294	5.34455	-2.74194	0.00827843	0.101516	-2.62526
TSNAX	-0.616898	9.36041	-3.07147	0.00333939	0.0751639	-1.84535
DCAF4L1	-0.616507	2.81233	-2.35032	0.0224596	0.14936	-3.46546
LOC728730	-0.616504	4.21977	-3.2766	0.00184401	0.0608823	-1.32959
EHF	-0.616063	7.56454	-2.42591	0.0186587	0.137895	-3.31114
HIST1H3C	-0.615871	2.93843	-2.22687	0.0301681	0.166043	-3.70905
TTC37	-0.615512	7.44761	-2.32635	0.023802	0.151828	-3.51359
MPHOSPH10	-0.615497	8.8078	-2.05798	0.0444566	0.193911	-4.0247
STXBP6	-0.615418	5.33453	-2.67524	0.00987551	0.107463	-2.77529
RHOBTB1	-0.615156	8.5244	-2.95432	0.00464261	0.0820008	-2.12975
FPGT	-0.614312	6.25334	-2.89644	0.00544865	0.0875869	-2.26742
MIB1	-0.612986	8.14599	-2.8576	0.00606034	0.0911163	-2.3587
LOC100132352	-0.612456	6.24671	-2.98367	0.00427761	0.0797847	-2.05921
UXS1	-0.612098	9.24715	-4.50045	3.6751e-05	0.0237495	2.12898
EBAG9	-0.61176	8.91073	-4.07051	0.000154937	0.0294285	0.850416
HLA-DOB	-0.611245	4.46733	-2.86884	0.00587712	0.0902533	-2.33238
MLLT4-AS1	-0.611004	4.4953	-4.04509	0.000168374	0.0296611	0.776696
RPS6KC1	-0.610249	7.73431	-2.26358	0.027662	0.160183	-3.63773
LRBA	-0.61018	8.77772	-3.16141	0.0025806	0.0680954	-1.62194
RP11-379H18.1	-0.608989	5.30362	-2.48702	0.0160199	0.130324	-3.18355
ZKSCAN1	-0.608943	8.18919	-2.84113	0.0063384	0.0929217	-2.39714
CYP1B1	-0.60887	7.80405	-2.23381	0.0296792	0.164897	-3.69563
ZNF630	-0.608129	4.89227	-3.34177	0.00152039	0.0584569	-1.16124
DRAM1	-0.607926	8.70713	-3.09038	0.00316432	0.0729353	-1.79874
SCARB2	-0.606999	8.79461	-2.49762	0.0155981	0.129054	-3.16116
KIF3B	-0.606983	9.27255	-3.19887	0.00231506	0.0659861	-1.52761
ZNF304	-0.606628	6.4148	-2.77674	0.00754294	0.0991666	-2.54591
FAM63B	-0.60652	6.51612	-2.41463	0.0191863	0.13941	-3.3344
THUMPD1	-0.606406	9.89342	-2.17287	0.0342194	0.174201	-3.81223
FAM73A	-0.606131	7.12947	-3.13325	0.00279874	0.0704665	-1.69236
RP11-395B7.7	-0.606107	8.20892	-2.91486	0.00517891	0.0854718	-2.2238
INTS2	-0.60572	5.73095	-2.67337	0.00992421	0.107463	-2.77946
LOC100129917	-0.60512	4.51083	-2.095	0.0408996	0.187028	-3.95728
KIAA1377	-0.605013	5.9378	-2.50118	0.0154588	0.128742	-3.15364
CCNG2	-0.604907	7.79651	-4.07589	0.000152228	0.0294285	0.866056
FEM1C	-0.604568	7.4981	-3.37085	0.00139405	0.0561065	-1.08544
SERINC5	-0.604134	12.1781	-3.19581	0.00233576	0.0662255	-1.53535
UHRF2	-0.603915	9.30239	-2.59048	0.0123112	0.117227	-2.96194
PTN	-0.603634	9.19752	-2.44741	0.0176885	0.134862	-3.26652
TNFRSF21	-0.603554	8.94345	-3.06709	0.00338121	0.0755433	-1.85612
BLOC1S6	-0.602962	8.8215	-2.24391	0.028981	0.163379	-3.67607
OGT	-0.602581	8.1217	-2.17663	0.0339223	0.17344	-3.8051
TTC29	-0.602435	3.38136	-2.38559	0.0206073	0.14343	-3.39393
AMD1	-0.602077	10.1761	-2.40156	0.0198145	0.140901	-3.36126
ESCO1	-0.601601	6.23065	-3.50323	0.000934554	0.048879	-0.735279
MGME1	-0.601499	8.54689	-2.62128	0.011369	0.113169	-2.89464
RAPH1	-0.601434	8.19509	-2.51688	0.0148573	0.126361	-3.1203
PNISR	-0.601405	8.4852	-2.84264	0.00631246	0.0928802	-2.39363
STXBP5	-0.600745	5.81371	-3.42095	0.0011994	0.0528932	-0.953903
GALNT11	-0.600544	10.2983	-2.70756	0.00906936	0.104176	-2.70294
TERF1	-0.600371	8.21242	-3.0322	0.0037324	0.0774423	-1.94154
PPAPDC2	-0.599933	7.24558	-2.87405	0.00579378	0.0897244	-2.32013
NAA35	-0.599724	7.33154	-3.45376	0.00108621	0.0511296	-0.8671
SIPA1L2	-0.599593	6.93806	-2.70849	0.00904711	0.104176	-2.70085
GALNT7	-0.599361	8.26378	-2.60328	0.0119114	0.115762	-2.93405
RANBP2	-0.599124	9.28272	-2.56011	0.0133093	0.121291	-3.02771
SECISBP2	-0.598957	8.50747	-2.10543	0.0399438	0.185229	-3.93812
PRLR	-0.59889	5.31412	-2.55626	0.0134413	0.121975	-3.03602
LRIF1	-0.598776	7.62934	-2.62228	0.0113396	0.113168	-2.89245
AASS	-0.598725	6.99605	-2.43566	0.0182128	0.1363	-3.29093
CCDC68	-0.598537	4.07325	-3.00494	0.0040301	0.0787839	-2.0078
ARHGAP21	-0.598324	8.63017	-2.84462	0.00627845	0.0925441	-2.389
ADIPOR2	-0.59805	8.65423	-2.69091	0.00947676	0.106401	-2.74029
LIMA1	-0.597674	8.23437	-3.08698	0.00319517	0.0735228	-1.80714
TTC14	-0.595867	7.35103	-2.4446	0.0178126	0.135249	-3.27237
SGCZ	-0.594452	2.9104	-2.03147	0.0471662	0.198563	-4.07236
KDELC2	-0.593977	8.32287	-2.28686	0.0261699	0.156795	-3.59201
PLOD2	-0.593949	8.35795	-2.25367	0.0283199	0.161684	-3.65709
CTR9	-0.593657	10.3182	-2.35821	0.0220326	0.148067	-3.44953
IFI16	-0.593082	10.6663	-2.14564	0.0364379	0.178174	-3.86346
PDIK1L	-0.592772	7.15539	-2.71665	0.00885366	0.103077	-2.68246
MSANTD2	-0.592215	8.91176	-2.37506	0.0211456	0.145032	-3.41539
NRXN3	-0.592116	4.46873	-2.94472	0.00476807	0.0832605	-2.15271
TMEM133	-0.591623	6.66294	-3.28435	0.00180237	0.0606947	-1.30969
EIF3A	-0.591564	9.81937	-2.38241	0.0207685	0.143833	-3.40042
LPPR4	-0.590536	6.76711	-2.47325	0.0165829	0.131694	-3.2125
EPCAM	-0.590359	13.063	-3.1589	0.00259932	0.0681673	-1.62822
KTN1	-0.589724	10.9732	-2.55545	0.0134689	0.122107	-3.03775
BIRC6	-0.588886	9.69566	-2.48009	0.0163011	0.131178	-3.19814
PAPOLA	-0.588837	9.38215	-2.95219	0.00467014	0.0821492	-2.13484
DHX29	-0.588673	8.66259	-2.23994	0.0292537	0.164045	-3.68377
OCIAD2	-0.588555	9.79482	-2.34129	0.022957	0.15045	-3.48364
MRFAP1L1	-0.58824	10.1291	-2.28486	0.0262953	0.157114	-3.59595
WASF2	-0.587998	9.43996	-3.77564	0.000400653	0.0381003	0.00999122
ARCN1	-0.587928	10.9594	-2.53107	0.014332	0.125024	-3.09004
TMEM144	-0.587865	4.95221	-3.52954	0.000862349	0.0475195	-0.664723
PPM1B	-0.587535	10.2952	-2.77087	0.00766246	0.0997087	-2.55933
ACPP	-0.587524	6.04498	-2.02014	0.0483666	0.20063	-4.09256
CIRBP	-0.58713	9.94521	-3.86168	0.000304686	0.0368612	0.251791
PAFAH1B1	-0.586908	8.50829	-2.48901	0.0159399	0.130324	-3.17935
LOC101928553	-0.586763	2.62119	-3.03541	0.00369866	0.0773068	-1.9337
MAP3K4	-0.586323	9.40121	-2.60846	0.0117529	0.114789	-2.92273
SH3BP5	-0.585876	9.12834	-2.86746	0.00589924	0.0903369	-2.3356
CCDC186	-0.585549	5.87668	-4.08907	0.000145789	0.0291244	0.904371
STX10	0.585051	9.37981	3.90599	0.000264313	0.0348974	0.37746
ELOF1	0.585365	9.48243	3.09469	0.00312566	0.0725401	-1.7881
SH3GL1	0.585422	9.55127	2.9363	0.00488084	0.0840101	-2.17282
PILRA	0.585428	6.32542	2.24834	0.0286791	0.16269	-3.66745
FERMT3	0.585777	6.40381	2.14282	0.0366745	0.178496	-3.86873
ARHGDIB	0.585843	8.33869	3.62818	0.00063617	0.042647	-0.397408
GAS1	0.586174	7.16754	2.35279	0.0223249	0.148922	-3.46047
EMD	0.586314	9.45727	2.82424	0.00663592	0.09473	-2.43641
PRR24	0.586677	10.8436	2.72647	0.00862606	0.102401	-2.6603
METRNL	0.586892	9.2825	2.03058	0.0472587	0.198614	-4.07394
THEMIS2	0.587217	5.97811	2.5914	0.0122822	0.117207	-2.95995
FOXC1	0.587342	5.28847	2.5686	0.0130234	0.120357	-3.0094
ZNF581	0.588006	8.75852	2.18433	0.0333214	0.172025	-3.7905
MDFI	0.588242	5.70632	2.45218	0.0174796	0.134215	-3.25658
SEMA4A	0.588626	4.84353	3.93691	0.000239254	0.0332088	0.465573
LAMP5	0.588757	3.96602	3.89102	0.000277344	0.0359601	0.334904
RASL10B	0.588998	4.81309	2.59739	0.0120939	0.116672	-2.9469
KLK8	0.589254	6.44254	2.21832	0.0307803	0.166955	-3.72553
TOX3	0.589411	5.68947	2.47644	0.0164511	0.131348	-3.20581
ASPHD1	0.589852	6.09605	2.50179	0.0154349	0.128642	-3.15234
LGI4	0.590555	4.2155	4.00693	0.000190681	0.0302779	0.66647
ZNF219	0.590612	5.28105	3.34609	0.00150097	0.0583338	-1.15001
INO80B	0.590699	7.65628	2.72247	0.0087182	0.102707	-2.66934
SLC5A6	0.590728	8.32121	3.64257	0.000608344	0.0414467	-0.358056
CCDC184	0.59098	4.9363	2.008	0.0496815	0.202781	-4.1141
SPI1	0.591619	3.6235	2.29161	0.0258743	0.156181	-3.58263
FAM98C	0.592065	8.27904	2.18045	0.0336234	0.172646	-3.79787
FAM83D	0.5921	5.27512	2.67248	0.00994733	0.107625	-2.78144
PLIN3	0.592157	10.6326	3.00504	0.00402896	0.0787839	-2.00756
ALG3	0.592729	8.82234	2.25762	0.0280558	0.160925	-3.64937
PRR3	0.593274	6.83766	2.50573	0.0152821	0.127959	-3.14398
FOXJ1	0.593843	7.366	2.34609	0.0226916	0.149824	-3.47399
LRRC8E	0.594266	7.54547	2.80736	0.00694588	0.0965335	-2.47546
ACD	0.594415	8.64677	2.68521	0.00962015	0.106788	-2.75304
PCAT6	0.594694	6.77601	2.179	0.0337367	0.172981	-3.80062
NEURL1B	0.594788	7.93025	2.57142	0.0129296	0.120075	-3.0033
HEYL	0.595075	5.93733	4.08907	0.000145788	0.0291244	0.904381
PIM2	0.595232	5.30756	3.27522	0.00185156	0.0608823	-1.33316
ZNF628	0.59633	6.53289	2.0603	0.0442263	0.193623	-4.02051
C16orf93	0.596456	5.52728	3.32494	0.00159838	0.0588174	-1.20491
MRM1	0.596472	4.91457	3.0266	0.0037918	0.0778236	-1.95518
TMC6	0.596705	6.43304	2.5928	0.0122378	0.116952	-2.95689
RHOG	0.597278	9.87792	2.18412	0.0333379	0.172025	-3.7909
IL34	0.597558	5.54482	2.10123	0.0403264	0.185876	-3.94585
GLIPR2	0.598181	8.75663	3.00515	0.00402767	0.0787839	-2.00728
PRR19	0.59823	5.49393	2.26613	0.0274948	0.159852	-3.63274
ARAF	0.600579	7.66523	3.21113	0.00223394	0.0651906	-1.4966
SLCO2B1	0.600701	5.5056	3.31429	0.0016497	0.0588174	-1.2325
POLD4	0.600875	9.77721	2.76048	0.00787868	0.100309	-2.58307
PIAS4	0.60107	6.68668	3.04657	0.00358379	0.0769076	-1.90643
HHIP-AS1	0.601707	6.07142	2.14556	0.0364444	0.178174	-3.8636
IFFO2	0.601766	6.0753	3.19171	0.00236376	0.0664336	-1.54571
PACSIN3	0.601813	4.61426	2.74549	0.00820045	0.101407	-2.6172
NYNRIN	0.601879	7.8071	2.29561	0.0256278	0.155739	-3.57472
TNK1	0.601941	7.62298	3.23707	0.00207095	0.0634327	-1.43068
ADCK4	0.602136	5.858	3.53071	0.00085926	0.0475195	-0.661573
TARBP2	0.602247	8.3324	2.65562	0.0103966	0.109744	-2.81891
RIPPLY3	0.60225	5.62665	2.93195	0.00494	0.0841588	-2.18319
BATF2	0.60254	5.48456	2.98906	0.00421358	0.0797473	-2.0462
TESC	0.602779	5.50588	3.00412	0.00403943	0.0787839	-2.00979
UFSP1	0.60285	5.87824	2.1736	0.0341615	0.174021	-3.81084
PRR5	0.60286	6.81296	2.11644	0.0389554	0.183091	-3.91778
ANGPTL2	0.60291	8.06338	3.30799	0.00168075	0.0590598	-1.24876
SMARCD3	0.603037	6.39952	4.34086	6.31181e-05	0.0237495	1.64777
KIF1C	0.603166	8.08859	4.36156	5.88673e-05	0.0237495	1.70977
VSTM2L	0.603328	3.59094	2.93498	0.00489867	0.0841165	-2.17596
PLEK	0.603443	5.61932	2.47512	0.0165058	0.131493	-3.20859
C16orf74	0.603894	4.06522	2.75605	0.00797248	0.100411	-2.59316
ETV2	0.604246	4.36666	2.54118	0.0139683	0.123788	-3.06841
FPR1	0.604436	4.18746	2.64173	0.0107803	0.111473	-2.84962
DACT3	0.604751	6.21737	3.8155	0.000353046	0.0374731	0.121652
LOC100507656	0.604819	3.7551	2.9031	0.00534961	0.0871108	-2.25166
UBE2C	0.605247	8.4728	2.11292	0.0392688	0.183568	-3.92429
AK021537	0.605296	6.99671	3.79355	0.000378551	0.0376668	0.0600715
NR2C2AP	0.605521	7.3224	2.41144	0.0193378	0.139633	-3.34096
JMJD8	0.606369	8.81927	2.74076	0.00830439	0.101516	-2.62793
FBXL19	0.606459	7.12202	2.28294	0.0264163	0.157434	-3.59974
PPP1R16B	0.606566	4.98761	2.83348	0.00647151	0.0933973	-2.41494
BATF	0.606663	6.11072	2.91633	0.00515807	0.0854718	-2.22033
MRPL4	0.606726	8.09799	2.18283	0.0334381	0.172267	-3.79336
APOD	0.607851	12.855	2.31824	0.0242721	0.15278	-3.52978
MAD2L2	0.609581	8.81717	2.25155	0.0284621	0.162267	-3.66121
LY6E	0.609877	9.36574	2.30243	0.0252125	0.154566	-3.56122
SLC1A5	0.610036	8.7459	3.83264	0.000334297	0.0369827	0.169847
SHPK	0.610151	7.09203	3.96302	0.000219883	0.0322687	0.540294
FGD1	0.610877	7.78529	3.17815	0.0024586	0.0667788	-1.57989
NFAM1	0.610984	5.58617	3.38026	0.00135532	0.0556865	-1.06082
LILRB3	0.611213	5.85975	3.02194	0.00384194	0.0781122	-1.96653
HTRA3	0.611815	6.46955	2.40185	0.0198007	0.140895	-3.36068
BCL9L	0.613002	7.89659	2.43401	0.0182877	0.136445	-3.29436
LOC286437	0.613155	5.84904	2.16037	0.0352227	0.176056	-3.83581
CCDC86	0.613407	8.56092	2.52559	0.0145328	0.125848	-3.10174
REEP2	0.61345	4.65602	3.44217	0.00112498	0.0517894	-0.897821
LRP3	0.613484	6.5279	2.62691	0.0112043	0.113145	-2.88229
EFHD2	0.613518	8.49043	2.04124	0.0461509	0.197242	-4.05485
LINC00685	0.613696	5.82434	2.50146	0.0154477	0.128699	-3.15303
SIGMAR1	0.614537	9.03805	3.68155	0.000538711	0.0405243	-0.251034
CORO7	0.614721	6.82231	2.9298	0.00496946	0.0843476	-2.1883
RASD1	0.614855	12.0885	2.18403	0.0333445	0.172025	-3.79106
IGLL3P	0.615285	7.06493	3.78567	0.00038813	0.0376869	0.038015
UBTD1	0.615841	6.90797	2.3842	0.0206778	0.143597	-3.39678
MRC2	0.616129	8.49226	2.87852	0.00572336	0.089597	-2.30964
NLE1	0.616929	5.42241	2.77579	0.00756208	0.0992374	-2.54807
CCDC101	0.617105	7.60107	2.86023	0.00601695	0.0910756	-2.35254
TYMP	0.617595	8.23333	2.14752	0.0362803	0.178084	-3.85993
PARVG	0.617658	5.40946	2.67558	0.00986681	0.107463	-2.77454
FSTL3	0.618322	6.47696	2.01627	0.0487828	0.201237	-4.09945
MGC10814	0.618351	5.04294	2.88163	0.00567481	0.0893966	-2.30233
RUSC2	0.618609	5.87881	2.46927	0.0167493	0.132122	-3.22087
ARAP1	0.619042	7.54513	3.85327	0.000312992	0.0369827	0.228024
MYL9	0.619799	8.20449	3.95901	0.000222759	0.0322687	0.528793
ETHE1	0.619917	10.6033	2.41803	0.0190258	0.13911	-3.3274
CIDEB	0.620212	7.57409	2.96682	0.00448378	0.0811767	-2.09977
LOC100128653	0.620275	5.01676	4.2407	8.82801e-05	0.0263559	1.3496
GALK1	0.620387	4.77214	2.99957	0.00409129	0.0789411	-2.0208
CCM2	0.620628	8.29391	3.82337	0.000344321	0.0370925	0.143751
PSTPIP1	0.620632	5.15272	2.21204	0.0312359	0.167907	-3.73758
EMILIN1	0.620636	9.70623	2.83826	0.00638813	0.0929584	-2.40383
MADCAM1	0.620743	7.38072	2.97699	0.00435822	0.0798985	-2.0753
PLAU	0.621109	7.10004	2.17436	0.0341011	0.173944	-3.8094
RHBDD3	0.621734	7.75286	3.65706	0.000581519	0.0414467	-0.318363
B9D1	0.622744	6.45725	2.77355	0.00760774	0.0993911	-2.55321
HCFC1R1	0.622958	8.57313	2.22979	0.0299619	0.165755	-3.70342
MRTO4	0.623004	7.76483	2.84185	0.00632611	0.0928802	-2.39548
RARA-AS1	0.623112	7.42227	2.09302	0.0410841	0.187145	-3.96093
DNPH1	0.623308	7.84758	3.37654	0.00137053	0.0557398	-1.07057
FAM109A	0.623325	7.48413	3.05715	0.00347799	0.0762783	-1.88053
SPDEF	0.623389	5.94296	3.44379	0.00111947	0.0517894	-0.893521
RCN3	0.623419	8.62379	2.3931	0.0202308	0.142551	-3.37858
SLC9A3R2	0.62383	5.93373	2.12507	0.0381964	0.181798	-3.9018
GPC1	0.62407	6.48913	2.58655	0.0124365	0.117913	-2.97049
FUOM	0.624163	6.50015	2.23354	0.0296983	0.164897	-3.69616
PREX1	0.624442	6.91575	3.45513	0.0010817	0.0511296	-0.863459
ZNF703	0.624511	9.71467	2.95808	0.00459432	0.0816085	-2.12075
RNASE1	0.625493	6.84735	3.56229	0.000779884	0.0460405	-0.576462
LIG1	0.625946	6.49245	2.96494	0.00450733	0.0811893	-2.10429
NXT1	0.626566	8.92992	2.76042	0.00787998	0.100309	-2.58321
FAM43B	0.626773	5.53119	3.04368	0.00361319	0.0771562	-1.9135
IMPDH1	0.627099	7.10925	2.56785	0.0130484	0.120376	-3.01101
CD97	0.627454	8.42119	2.30078	0.0253121	0.154692	-3.56448
SHMT2	0.627611	8.98085	2.36941	0.0214395	0.145801	-3.42686
PF4	0.628819	4.80476	2.35584	0.0221603	0.148373	-3.45433
WNT7B	0.628988	5.05579	3.1956	0.00233717	0.0662255	-1.53587
PIK3CD	0.629035	5.68794	3.61081	0.000671387	0.0436563	-0.4448
HSD17B14	0.629079	5.94755	2.98877	0.004217	0.0797473	-2.0469
GAS2L1	0.629291	7.14405	3.16171	0.00257834	0.0680954	-1.62118
TESK1	0.630086	8.83715	2.66758	0.0100761	0.107955	-2.79235
DUSP15	0.630439	4.94981	3.71459	0.000485711	0.038421	-0.159786
HMHA1	0.631064	5.47584	2.55	0.0136579	0.122498	-3.04949
PEX10	0.631974	7.40941	2.86015	0.00601823	0.0910756	-2.35272
DHCR7	0.632086	5.59199	2.47537	0.016495	0.131474	-3.20805
RAB43	0.632921	5.4386	2.3891	0.0204309	0.143119	-3.38678
AGPAT2	0.633191	8.61776	2.90913	0.00526152	0.0861591	-2.2374
C11orf83	0.634538	9.20405	2.39549	0.0201126	0.142134	-3.3737
TTYH2	0.634669	4.79417	2.91539	0.00517134	0.0854718	-2.22254
PRAF2	0.634991	9.50329	2.52074	0.0147126	0.126361	-3.11208
SLC25A23	0.6359	6.10321	2.65672	0.0103667	0.109744	-2.81647
MAP4K2	0.636213	5.05164	2.28164	0.026498	0.157672	-3.60229
PEAR1	0.636488	6.72827	2.59442	0.0121871	0.116861	-2.95338
EVI2A	0.636672	6.55849	2.31949	0.024199	0.152686	-3.52729
ADAP1	0.636754	7.51545	2.73048	0.00853466	0.102143	-2.65123
BC012193	0.637478	5.58392	2.58165	0.0125941	0.118669	-2.98112
LOC729887	0.637661	5.58765	2.25027	0.0285485	0.162545	-3.6637
TUSC2	0.638014	8.13685	2.64337	0.0107343	0.11137	-2.846
PDLIM4	0.63803	6.74241	2.98347	0.00428004	0.0797847	-2.0597
EXOSC4	0.638137	8.83634	2.13006	0.0377628	0.180822	-3.89252
POLD1	0.638564	7.21262	2.916	0.00516275	0.0854718	-2.22111
PSMB9	0.639123	9.46275	2.80124	0.00706168	0.0970778	-2.48959
NRXN2	0.639199	6.95175	2.20394	0.0318338	0.16916	-3.75312
CPTP	0.639255	8.06448	2.43522	0.0182327	0.136322	-3.29185
EFNB3	0.63974	5.96619	2.94359	0.00478304	0.0833874	-2.15541
ITGA5	0.640411	9.40845	2.68695	0.00957619	0.106598	-2.74915
GCK	0.641134	3.32101	2.75755	0.00794062	0.100411	-2.58975
COL26A1	0.641809	4.65727	3.80422	0.000365942	0.0376668	0.0899745
PDLIM2	0.641881	6.76707	4.16558	0.000113296	0.0272089	1.12807
SDF2L1	0.642894	9.43809	2.23743	0.0294271	0.164477	-3.68862
KLF16	0.64314	6.88122	3.09326	0.00313841	0.0726803	-1.79162
HIGD1B	0.644849	4.0931	2.90747	0.00528568	0.0863129	-2.24133
FABP2	0.645243	4.15482	2.24844	0.0286725	0.16269	-3.66727
CARD11	0.645711	5.04797	4.65857	2.13525e-05	0.0213307	2.61262
SEPN1	0.646192	9.17363	3.27557	0.00184965	0.0608823	-1.33226
FGD3	0.647819	4.97507	3.27509	0.00185226	0.0608823	-1.33349
RNF126P1	0.648257	6.313	3.99269	0.000199713	0.0309871	0.625481
NOSIP	0.648374	10.6489	2.87386	0.0057968	0.0897244	-2.32058
CLDN5	0.64848	8.87593	2.28909	0.0260309	0.156487	-3.58761
NT5C	0.649635	6.81472	2.74556	0.00819893	0.101407	-2.61704
DEF6	0.650526	6.19795	3.76624	0.000412755	0.0381534	-0.016266
SURF2	0.651046	5.55222	3.06285	0.00342222	0.0760013	-1.86655
EIF5A	0.651372	10.8454	2.81128	0.00687278	0.0962589	-2.46641
LOC102724094	0.651955	7.23027	2.67824	0.00979798	0.107312	-2.7686
CCDC9	0.652646	6.94061	4.16645	0.000112968	0.0272089	1.13064
PCBP3	0.652736	5.80135	2.8494	0.00619734	0.0920377	-2.37786
ITGA7	0.652851	5.25027	3.69797	0.00051171	0.039291	-0.205735
DCTPP1	0.653023	10.381	3.05384	0.00351074	0.0763671	-1.88863
NRARP	0.653064	7.60765	2.97496	0.00438301	0.0799955	-2.08019
C1orf116	0.654172	5.51128	2.9627	0.00453555	0.0811893	-2.10966
RDH12	0.654913	4.04982	2.53544	0.0141738	0.124575	-3.0807
FBXW4P1	0.655157	5.78573	2.57298	0.0128778	0.11983	-2.99992
ARHGEF19	0.655371	6.51949	2.24001	0.0292486	0.164045	-3.68362
ISG15	0.655875	10.6047	2.40484	0.019655	0.140565	-3.35453
SUV39H1	0.657294	6.18808	2.57515	0.0128063	0.119421	-2.99522
FKBPL	0.659374	6.19298	2.02472	0.0478783	0.199697	-4.08441
WBSCR17	0.659536	6.0009	2.08187	0.0421325	0.189577	-3.98132
SARS2	0.660618	6.48347	2.7003	0.00924502	0.10491	-2.71925
CADM4	0.660694	4.61594	3.20497	0.00227433	0.0659861	-1.51218
LRFN3	0.661446	6.38599	2.17967	0.0336842	0.172813	-3.79935
ATAD3C	0.661471	5.17963	3.07853	0.00327297	0.0745212	-1.82797
P2RY6	0.661551	5.54398	2.83863	0.0063817	0.0929584	-2.40297
REXO1	0.661808	4.79901	3.51953	0.000889185	0.0476595	-0.691618
ASF1B	0.662057	6.05848	2.07786	0.0425145	0.190278	-3.98862
CCDC24	0.662234	5.10139	3.7086	0.000494933	0.0386888	-0.176363
SDHAF1	0.663469	8.18638	2.11794	0.0388227	0.182886	-3.91501
TRAPPC5	0.6636	10.4665	2.56363	0.0131901	0.12075	-3.02012
SERTAD3	0.664787	8.38805	2.19734	0.0323277	0.169786	-3.76573
PDLIM7	0.66505	6.19883	3.25538	0.00196278	0.0628863	-1.38398
AMPD2	0.665887	8.28662	2.98419	0.00427142	0.0797847	-2.05796
CDCA3	0.666795	6.01522	2.44241	0.0179101	0.135361	-3.27693
PLA2G15	0.667322	7.48271	2.64029	0.0108208	0.111626	-2.85281
SH3BP1	0.667895	5.52779	2.61564	0.0115365	0.113928	-2.90701
NCF4	0.668028	4.87083	2.63029	0.0111063	0.112586	-2.87485
NRGN	0.668316	6.35118	2.30401	0.0251168	0.154514	-3.55808
PDZD4	0.668389	4.60139	3.81059	0.000358607	0.0376668	0.107853
SLC47A1	0.668422	4.71914	2.07023	0.0432515	0.19195	-4.00252
GLTSCR2	0.668547	6.96294	2.91799	0.00513445	0.0854718	-2.21638
RAVER1	0.668766	8.06557	2.38888	0.0204416	0.143119	-3.38722
C1orf159	0.669181	5.79851	2.15763	0.0354455	0.176534	-3.84095
RHOD	0.669236	7.55234	2.97721	0.00435562	0.0798985	-2.07479
GPR162	0.669479	6.30807	2.87479	0.00578213	0.0897244	-2.3184
MBLAC1	0.669573	7.14471	3.11142	0.00297964	0.0713695	-1.74665
RP11-252E2.1	0.669943	5.58499	4.13997	0.000123301	0.0274812	1.05297
DUSP23	0.670401	11.0668	2.65564	0.010396	0.109744	-2.81887
SLC26A6	0.670697	6.87899	3.02286	0.00383199	0.0780565	-1.96429
RASL12	0.671421	8.20181	3.35582	0.00145807	0.0578303	-1.12468
PLEKHF1	0.671911	8.29077	2.49879	0.0155522	0.128877	-3.15869
SLC27A3	0.671919	8.96415	2.72858	0.00857786	0.10227	-2.65552
KIF26A	0.67261	6.36118	2.20856	0.0314918	0.168036	-3.74427
FAM213B	0.673356	9.46403	2.07694	0.0426028	0.19035	-3.9903
MIA	0.673436	4.52653	2.54833	0.0137162	0.122777	-3.05308
BLOC1S3	0.674235	6.27977	3.69343	0.000519045	0.0397133	-0.218274
PLEKHO2	0.674338	8.20554	3.13476	0.00278662	0.0703248	-1.68859
DLG4	0.675571	4.83304	3.55534	0.000796719	0.0463546	-0.595222
LTB	0.67611	5.48157	3.88581	0.000282018	0.0360569	0.32013
PEPD	0.676129	8.43641	2.93694	0.00487215	0.0839942	-2.17129
C2	0.676709	6.34688	3.65593	0.000583558	0.0414467	-0.321444
LINGO1	0.676782	6.54728	2.76325	0.00782043	0.100197	-2.57674
RP1-118J21.25	0.677719	6.54727	4.02187	0.000181625	0.0302779	0.709569
PHLDA3	0.678714	6.884	2.13976	0.0369325	0.178984	-3.87443
BANF1	0.680358	11.4494	3.31192	0.00166132	0.0589715	-1.23862
SALL2	0.681232	7.05677	2.59063	0.0123066	0.117227	-2.96162
RPP25	0.681291	6.70214	2.60963	0.0117174	0.114602	-2.92017
ZFPM1	0.681989	6.57621	3.74687	0.000438792	0.0382278	-0.0702233
NACAD	0.683103	5.31254	2.12284	0.0383911	0.18196	-3.90593
GAL3ST1	0.683155	6.07014	2.55088	0.0136271	0.122478	-3.04759
C1orf106	0.68399	8.8758	2.33136	0.0235157	0.151183	-3.50357
SPRED3	0.684957	6.75461	3.28292	0.00181	0.0608508	-1.31337
MOSPD3	0.686275	8.47675	3.07863	0.00327208	0.0745212	-1.82773
PSRC1	0.686697	5.54756	2.47728	0.0164163	0.131312	-3.20404
LOC101928378	0.68685	5.60906	4.0345	0.000174297	0.0296611	0.74606
A1BG	0.686862	4.87444	3.12233	0.00288792	0.0706577	-1.71955
NRSN2	0.68824	8.02253	2.54063	0.0139879	0.123788	-3.06959
FAM195A	0.688443	7.94706	2.48438	0.0161266	0.130695	-3.18911
DTX1	0.688652	7.86558	2.60112	0.0119781	0.11606	-2.93877
RP11-489E7.4	0.68872	4.56139	3.23704	0.00207116	0.0634327	-1.43077
LAT2	0.689071	5.85142	4.25915	8.30078e-05	0.0260732	1.40431
ZNF865	0.689207	4.49066	4.42698	4.71858e-05	0.0237495	1.90653
PPP1R14B	0.689495	11.0686	3.00025	0.00408355	0.0789411	-2.01917
IER5L	0.689614	8.85408	2.67788	0.0098073	0.107345	-2.7694
FAM64A	0.690287	5.17834	2.75613	0.00797084	0.100411	-2.59299
GSG1L	0.690748	4.61505	2.22637	0.0302036	0.166074	-3.71001
FOXS1	0.690804	4.88876	2.08091	0.0422232	0.18972	-3.98306
IMP4	0.691358	9.354	3.1927	0.00235694	0.0664336	-1.54319
RHOF	0.691821	5.48612	3.03973	0.00365376	0.0772818	-1.92314
CD74	0.691987	8.01275	3.16144	0.00258037	0.0680954	-1.62186
SRM	0.692081	10.2597	3.24975	0.00199543	0.0632639	-1.39834
DECR2	0.692315	8.63417	2.70517	0.0091268	0.104176	-2.7083
MAPK7	0.69232	6.81797	2.47128	0.0166649	0.131786	-3.21663
MON1A	0.692841	7.1551	2.65083	0.0105276	0.110336	-2.82952
LOC730098	0.694145	6.49112	2.94756	0.00473067	0.0826741	-2.14593
EEFSEC	0.694265	8.14631	2.8069	0.00695467	0.0965936	-2.47654
CAMTA2	0.694689	8.59839	3.5524	0.00080396	0.0464217	-0.603168
SBK1	0.695046	4.9186	2.12643	0.0380779	0.181488	-3.89928
MMEL1	0.695531	6.12417	2.14634	0.0363793	0.178084	-3.86215
GPRC5C	0.696539	7.27129	3.32278	0.00160866	0.0588174	-1.21051
KCNAB2	0.697571	4.79448	4.14233	0.000122343	0.0274812	1.0599
SNX29	0.697738	5.56449	2.61696	0.0114971	0.113778	-2.90412
CALHM2	0.698202	9.37217	2.98181	0.00429992	0.079851	-2.06369
FCN3	0.698639	3.80981	2.41815	0.0190199	0.13911	-3.32714
BCL7C	0.698679	8.86562	2.39713	0.0200317	0.14184	-3.37035
RHBDF2	0.698695	7.48112	3.18328	0.00242228	0.0667272	-1.56696
EGFL7	0.698723	6.82635	2.01156	0.0492936	0.201883	-4.10781
PDGFA	0.698783	5.79073	3.68208	0.000537814	0.0405243	-0.249566
ARHGAP30	0.698899	6.73765	3.99996	0.000195051	0.0306047	0.646399
CD3D	0.699121	6.82534	3.28069	0.00182194	0.0608823	-1.3191
ADAP2	0.699911	6.96509	3.48955	0.00097434	0.0495619	-0.771842
MFSD2A	0.699961	7.00048	2.97582	0.00437259	0.0798985	-2.07814
C2orf81	0.700331	5.79817	3.32705	0.0015884	0.0588174	-1.19945
HYI	0.701417	8.13172	2.73452	0.00844366	0.101936	-2.6421
ABCC3	0.702459	8.09477	2.72542	0.00865013	0.102505	-2.66267
CENPV	0.702578	6.79939	3.7876	0.000385756	0.0376668	0.0434283
LSM10	0.703445	8.43339	2.36461	0.021692	0.14678	-3.43659
SLC22A31	0.703558	4.95531	4.1295	0.000127633	0.0274812	1.02234
SFN	0.704268	11.8066	2.79794	0.00712473	0.0972497	-2.49719
RNF39	0.704806	5.57001	2.63633	0.0109331	0.112048	-2.86155
LOC100130285	0.70496	4.61135	3.42532	0.0011837	0.052738	-0.942371
GSDMD	0.705528	8.14762	2.96899	0.00445672	0.0808896	-2.09456
MAST3	0.705914	7.33178	3.01771	0.00388801	0.0784229	-1.97682
TMEM92	0.706132	6.60822	2.73749	0.00837701	0.101936	-2.63535
TTYH3	0.70761	7.5556	2.59131	0.012285	0.117207	-2.96014
LAPTM5	0.707732	9.55111	2.95414	0.00464496	0.0820008	-2.13019
SOX18	0.709804	4.82657	2.18767	0.0330638	0.171362	-3.78415
LIMS2	0.710654	6.70798	3.24374	0.00203093	0.0634327	-1.4137
CCDC106	0.710743	6.4237	2.2277	0.0301097	0.166043	-3.70746
TIMM50	0.71091	7.86868	2.46531	0.016916	0.132922	-3.22916
RARRES2	0.711279	10.2408	2.1245	0.0382462	0.181798	-3.90286
LCK	0.712528	4.60972	3.34437	0.00150866	0.0583338	-1.15447
G6PC3	0.713247	9.6224	2.32542	0.0238555	0.151828	-3.51545
AQP1	0.713419	7.26812	2.79871	0.00710994	0.0972497	-2.49541
NEURL2	0.713549	6.00003	2.14374	0.0365969	0.178396	-3.867
DHRS13	0.713662	8.43263	2.43495	0.0182451	0.136322	-3.29242
GNB1L	0.714733	4.65182	3.73479	0.000455818	0.038404	-0.103792
CHMP6	0.715358	8.45577	3.23779	0.00206661	0.0634327	-1.42886
SIPA1	0.715862	7.67175	2.0962	0.0407887	0.186943	-3.95508
THY1	0.716673	9.65992	3.34312	0.00151428	0.0583428	-1.15772
LFNG	0.719214	4.93588	2.53538	0.014176	0.124575	-3.08083
CCDC28B	0.719739	5.81411	4.08938	0.000145641	0.0291244	0.905274
RP5-1039K5.17	0.720058	5.82792	2.53272	0.0142723	0.124767	-3.08653
HCK	0.720442	6.56903	2.66499	0.0101448	0.108429	-2.79812
MFSD3	0.720545	5.79157	2.24941	0.0286069	0.162586	-3.66538
BST2	0.720895	7.20465	2.13032	0.0377402	0.180815	-3.89203
PORCN	0.720998	8.03649	2.22712	0.0301507	0.166043	-3.70857
PPM1J	0.7219	3.68543	3.4391	0.00113546	0.0517894	-0.905943
JMJD1C-AS1	0.722488	5.42789	2.75371	0.00802253	0.100411	-2.5985
TEAD4	0.723565	7.0483	2.50058	0.0154821	0.128792	-3.1549
JUN	0.723603	10.6603	3.16102	0.00258346	0.0680954	-1.6229
LRG1	0.723628	7.383	2.74745	0.00815775	0.101244	-2.61275
ADA	0.723857	6.95649	2.85345	0.00612937	0.0915304	-2.36841
HAS2	0.724587	4.31235	2.69314	0.00942139	0.10614	-2.73531
AQP9	0.725333	3.48539	2.06613	0.0436514	0.192575	-4.00995
FAM71E1	0.725342	4.53479	2.75711	0.00795	0.100411	-2.59075
CPT1C	0.725438	6.53396	2.37919	0.0209331	0.144237	-3.40698
METTL1	0.725481	7.4872	2.99801	0.00410924	0.0789411	-2.02458
PAFAH1B3	0.725594	8.35712	2.21648	0.0309127	0.167064	-3.72905
MUC8	0.725684	5.0508	5.70646	5.08791e-07	0.00367228	5.94505
ZNF683	0.725836	6.76107	3.08187	0.003242	0.0741278	-1.81974
PTDSS2	0.7277	7.55635	3.49473	0.000959097	0.0493593	-0.758015
CDC42EP1	0.727978	8.31909	2.66853	0.0100511	0.107909	-2.79025
PCOLCE	0.728503	13.0657	4.08185	0.000149285	0.0291244	0.883363
ADAM8	0.728769	4.75975	4.00873	0.000189569	0.0302779	0.671651
TGFBI	0.729007	11.3618	3.21901	0.00218316	0.0644032	-1.4766
APBB1	0.729015	6.47057	3.67917	0.000542724	0.0405243	-0.257569
TMEM51	0.729244	6.97477	3.05307	0.00351841	0.0763671	-1.89052
ELK2AP	0.729436	6.11792	3.86851	0.000298099	0.0366747	0.271107
KCNF1	0.730472	5.68763	3.28538	0.0017969	0.0606947	-1.30704
IGSF8	0.731284	7.67698	2.29113	0.0259044	0.156242	-3.58359
MATK	0.733131	6.04983	2.55535	0.0134725	0.122107	-3.03798
TNFRSF4	0.733196	4.29671	3.37849	0.00136255	0.0556865	-1.06547
PIN1P1	0.733465	5.53816	3.84408	0.000322313	0.0369827	0.202096
MC1R	0.733757	7.19638	3.12049	0.00290315	0.0708703	-1.72411
ALOX5AP	0.733909	7.59461	2.45257	0.0174626	0.134215	-3.25577
DLK2	0.734089	4.90553	3.28444	0.00180191	0.0606947	-1.30946
IGLC1	0.73445	4.54047	3.0121	0.00394984	0.0787147	-1.99044
SLC38A5	0.73631	6.2921	3.56687	0.000768963	0.0456854	-0.564074
CDC42EP5	0.736734	9.22559	2.09966	0.0404703	0.186249	-3.94873
ZNF324	0.736833	6.2959	2.16517	0.0348341	0.175614	-3.82676
ZNF500	0.736878	7.165	2.35532	0.0221884	0.148469	-3.45538
SMO	0.737332	6.4567	3.02128	0.00384906	0.0781836	-1.96813
PDCD2L	0.737477	7.03173	3.29422	0.00175063	0.0596953	-1.28429
MIIP	0.737873	8.2915	4.29998	7.24082e-05	0.0244977	1.52571
HIST1H4I	0.738141	5.93137	3.2539	0.00197128	0.0629558	-1.38774
LOC100130417	0.738626	5.00635	2.92205	0.00507716	0.0850622	-2.20674
CDC42EP2	0.738645	6.27163	2.70839	0.00904958	0.104176	-2.70108
RNASE6	0.740164	5.12406	2.19912	0.0321939	0.169609	-3.76233
LOC403323	0.740203	4.25277	3.43295	0.00115675	0.0523741	-0.92221
RPS16P5	0.741157	7.34389	2.30545	0.0250303	0.154514	-3.55523
TMEM176A	0.743278	8.62937	2.15138	0.0359596	0.177325	-3.85269
C9orf142	0.744545	7.5357	2.70214	0.00920033	0.104575	-2.71513
DCPS	0.744642	9.70054	2.92056	0.00509806	0.0851761	-2.21027
SASH3	0.745585	7.97739	2.32189	0.0240593	0.152193	-3.5225
CD37	0.745612	4.65519	3.34788	0.00149297	0.0583055	-1.14534
KLHL26	0.745924	6.37786	2.17952	0.0336958	0.172813	-3.79963
HYAL2	0.746481	9.39367	2.84879	0.00620773	0.0921262	-2.37929
SLC4A2	0.746534	8.39345	2.75507	0.00799349	0.100411	-2.59541
IHH	0.747103	6.06041	2.43984	0.0180247	0.1358	-3.28226
LOC100507630	0.748593	4.89439	3.35889	0.00144473	0.0577174	-1.11665
CABLES2	0.748878	6.39386	4.42116	4.81256e-05	0.0237495	1.88899
LOC101928076	0.749272	4.57482	2.15852	0.0353734	0.176402	-3.83929
SCN1B	0.749452	5.38555	3.21327	0.00222006	0.0651367	-1.49118
SEMA3F	0.749737	7.0877	3.66091	0.000574563	0.0414467	-0.307769
NFKBIL1	0.750025	6.25139	2.50709	0.0152299	0.12772	-3.14111
CD52	0.750192	8.20858	2.33683	0.0232064	0.150882	-3.4926
HSPBP1	0.750201	8.74073	2.91535	0.00517195	0.0854718	-2.22264
RADIL	0.750702	6.40346	3.72349	0.000472313	0.038421	-0.135131
ATP1B2	0.75117	6.21431	2.7411	0.00829702	0.101516	-2.62717
PSKH1	0.752292	7.78842	2.51236	0.0150284	0.126946	-3.12992
PTP4A3	0.752502	6.6381	2.70555	0.00911762	0.104176	-2.70745
SNPH	0.752626	5.92175	2.61023	0.0116994	0.114602	-2.91887
C15orf39	0.753027	7.11313	2.84326	0.00630187	0.0928261	-2.39219
TIGD5	0.753225	8.0782	3.32822	0.00158292	0.0588174	-1.19643
CLCF1	0.754168	8.27707	3.316	0.00164136	0.0588174	-1.22807
ACOT7	0.755686	6.94591	2.77923	0.00749269	0.0989856	-2.5402
LY86	0.755731	5.9693	3.88175	0.000285714	0.0360569	0.308618
TGFB1	0.756918	6.92665	3.32234	0.00161078	0.0588174	-1.21166
KLRB1	0.757358	5.92039	2.37097	0.021358	0.145549	-3.4237
VPS37D	0.759347	6.39618	2.57673	0.0127544	0.119142	-2.9918
ARID5A	0.759489	8.36782	3.59008	0.000715845	0.0449389	-0.501174
ACTL10	0.760283	6.32359	3.12355	0.00287778	0.0706577	-1.7165
CARM1	0.760402	9.2633	2.99423	0.00415302	0.0791608	-2.03372
AURKB	0.760443	4.45491	4.03904	0.000171731	0.0296611	0.759201
AATK	0.760749	5.44299	2.71856	0.00880907	0.103077	-2.67816
PSMB10	0.760928	10.1839	3.64327	0.000607025	0.0414467	-0.356145
PNMA6A	0.762057	6.62964	3.12168	0.00289324	0.0707082	-1.72115
ACAP1	0.763656	6.01394	3.57987	0.000738754	0.0452994	-0.52886
RBBP8NL	0.763911	3.70046	4.21715	9.54811e-05	0.0266722	1.27996
MGMT	0.764158	7.46609	2.40486	0.0196544	0.140565	-3.3545
MAFF	0.764455	10.7162	3.09588	0.00311502	0.0724485	-1.78514
HAMP	0.764991	6.80993	3.12429	0.0028717	0.0706577	-1.71467
CCDC42B	0.7655	5.11307	3.13479	0.00278635	0.0703248	-1.68851
RAB33A	0.765775	4.32968	2.78824	0.00731334	0.098096	-2.51951
APBA2	0.76614	6.61023	3.23632	0.0020755	0.0634757	-1.43259
WISP2	0.766383	3.59067	2.75043	0.00809307	0.100817	-2.60596
ECSIT	0.767584	8.10001	3.19928	0.00231229	0.0659861	-1.52657
LMCD1	0.76779	6.38805	4.13088	0.000127054	0.0274812	1.02637
FMNL1	0.769028	5.34164	4.25602	8.38818e-05	0.0260732	1.395
FLNC	0.769845	6.52242	3.78288	0.000391578	0.0378498	0.0302098
C1QC	0.77029	9.7226	2.86605	0.00592205	0.0904063	-2.33891
SH2B2	0.770689	8.46236	3.29036	0.0017707	0.0601898	-1.29423
THOC6	0.770858	7.92406	2.60994	0.0117079	0.114602	-2.91949
PARD6A	0.772322	5.7479	2.81642	0.0067779	0.0955938	-2.45452
FAM86A	0.772587	6.2278	4.22191	9.39797e-05	0.0266722	1.29403
GJA4	0.773207	6.47073	2.45218	0.0174796	0.134215	-3.25659
DUSP1	0.773759	8.96621	2.39746	0.0200154	0.141771	-3.36967
TRIB3	0.774567	6.04247	3.24222	0.00203995	0.0634327	-1.41756
GNA15	0.77486	6.91469	2.09648	0.0407631	0.186943	-3.95458
MIR143HG	0.77582	7.87308	4.03481	0.00017412	0.0296611	0.746958
TLE3	0.775823	6.59735	2.68933	0.0095163	0.106598	-2.74382
FGF18	0.776432	5.88172	2.92813	0.00499245	0.0845204	-2.19227
PINLYP	0.778169	7.35694	3.09394	0.00313233	0.072617	-1.78994
RDH5	0.779613	5.53055	2.47116	0.0166701	0.131786	-3.2169
HAAO	0.779857	5.97829	3.10828	0.00300652	0.0718416	-1.75443
GATSL2	0.78	8.30491	2.92484	0.00503814	0.0848037	-2.2001
TMEM59L	0.780535	5.07093	3.05995	0.00345049	0.0761619	-1.87366
VSIG4	0.781568	7.28113	2.5103	0.0151065	0.127178	-3.13428
KIR2DS1	0.782924	5.08587	3.10609	0.00302545	0.0720684	-1.75987
TMEM173	0.783036	8.37998	3.19522	0.00233975	0.0662255	-1.53683
SIK1	0.784567	7.50697	2.40115	0.0198345	0.140973	-3.36211
FMOD	0.787222	8.50126	3.32179	0.00161343	0.0588174	-1.21309
B9D2	0.787257	6.05364	3.15403	0.00263618	0.0687724	-1.64044
KCNK5	0.7889	5.87878	2.68587	0.0096034	0.106788	-2.75156
PLEKHA4	0.788959	5.05693	2.97122	0.00442906	0.0805226	-2.08919
CTF1	0.789219	5.78106	2.73297	0.00847841	0.102094	-2.64559
NDUFA4L2	0.790486	5.94425	2.99074	0.00419381	0.0796086	-2.04215
PLK1	0.793208	4.63773	3.35682	0.00145369	0.0578303	-1.12205
MZB1	0.794144	4.30004	3.73837	0.000450705	0.0382278	-0.0938451
LOC102724611	0.794481	5.40152	2.1481	0.0362319	0.178019	-3.85884
PPAPDC3	0.795305	5.58048	2.45639	0.0172971	0.133702	-3.2478
ELFN1	0.796563	7.54013	3.71744	0.000481385	0.038421	-0.151901
BCAR1	0.796711	6.69704	3.29522	0.00174545	0.0596123	-1.28171
CLEC10A	0.796756	4.30516	3.32763	0.00158566	0.0588174	-1.19794
PRSS53	0.796978	5.96085	3.82744	0.000339886	0.0369827	0.155201
FAM46B	0.797039	4.42172	2.30315	0.0251689	0.154514	-3.55979
USHBP1	0.798097	3.66566	3.38844	0.0013225	0.0554963	-1.03938
AFMID	0.799153	3.81916	3.44119	0.00112832	0.0517894	-0.900416
TREM2	0.7994	5.62654	2.11867	0.0387577	0.182717	-3.91365
GATSL3	0.799919	7.7307	2.71017	0.0090069	0.104	-2.69706
SMIM1	0.802626	5.5595	3.03973	0.00365386	0.0772818	-1.92317
WBSCR27	0.802739	5.62523	2.33847	0.0231143	0.150803	-3.4893
UCN2	0.803037	4.26168	2.7053	0.00912375	0.104176	-2.70802
SLC2A6	0.803346	5.22514	2.62553	0.0112444	0.113145	-2.88532
NAALADL1	0.804294	6.65022	2.99001	0.00420237	0.0796097	-2.04391
MAFG	0.805101	5.85251	2.72722	0.0086089	0.102363	-2.6586
NTNG2	0.805906	4.83781	2.27215	0.027104	0.158786	-3.62094
RPLP2	0.807641	5.66121	3.52326	0.000879089	0.0476595	-0.681598
S1PR4	0.808068	5.33104	3.75878	0.000422603	0.0382175	-0.0370666
ANG	0.809352	7.78958	2.43406	0.0182854	0.136445	-3.29426
SRCRB4D	0.809906	5.98546	3.76787	0.00041063	0.0381534	-0.0117122
ALKBH4	0.811701	7.19294	3.83096	0.000336093	0.0369827	0.165113
S100A4	0.812315	12.572	4.37125	5.69747e-05	0.0237495	1.73884
EBI3	0.814444	3.79049	3.35564	0.00145882	0.0578303	-1.12513
RGS19	0.815751	8.20797	3.29676	0.00173753	0.0596123	-1.27774
CXCL16	0.816417	7.26264	2.07608	0.0426855	0.190441	-3.99187
HSD17B1	0.816648	7.38746	2.69109	0.00947227	0.106401	-2.73988
CASC14	0.816659	5.59155	3.181	0.00243835	0.0667284	-1.5727
ZNF579	0.819001	7.1213	2.65856	0.0103169	0.109452	-2.81238
ITGB7	0.819259	6.77743	2.83894	0.00637622	0.0929584	-2.40223
GLIS2	0.819704	8.17496	2.72053	0.00876323	0.102901	-2.67372
EIF4EBP1	0.820648	8.3338	2.89841	0.0054192	0.087373	-2.26276
SPATC1L	0.82226	6.94088	3.51222	0.00090927	0.0483745	-0.711218
GNLY	0.822477	13.342	2.34479	0.0227629	0.149911	-3.47659
NUDT18	0.823648	7.25652	2.91458	0.00518303	0.0854745	-2.22448
IL17C	0.825503	6.38905	3.24156	0.00204393	0.0634327	-1.41925
ZNF385A	0.826144	6.94782	3.16595	0.00254693	0.0679171	-1.61054
RSPH9	0.826642	5.756	2.95111	0.00468423	0.0822609	-2.13744
IMPA2	0.828282	10.6529	3.00762	0.00399989	0.0787839	-2.00131
DLL4	0.83033	5.78171	3.65919	0.000577653	0.0414467	-0.312491
SYNGR3	0.830482	3.75681	2.41055	0.0193806	0.139697	-3.34281
PYCRL	0.831741	5.14197	2.38681	0.0205456	0.143369	-3.39144
PUSL1	0.831767	7.43564	2.43963	0.0180344	0.135825	-3.28271
NOTUM	0.832106	6.62636	3.82798	0.000339299	0.0369827	0.156728
RUNX3	0.832791	6.35827	2.80409	0.00700753	0.0970294	-2.48301
AOC3	0.833463	7.30796	3.19054	0.00237179	0.0664336	-1.54865
TFF3	0.834136	6.21436	2.08643	0.0417004	0.188741	-3.97298
ADM5	0.835235	5.00704	2.56824	0.0130354	0.120365	-3.01018
SNRNP200	0.83637	6.8426	2.53494	0.0141919	0.124591	-3.08178
IFI27L2	0.836734	8.82603	4.38872	5.37101e-05	0.0237495	1.79132
BAX	0.836947	8.02754	2.79524	0.00717684	0.0972497	-2.50342
ABI3	0.837468	6.61049	3.03205	0.00373388	0.0774423	-1.94189
ANKRD2	0.838212	4.60821	3.74644	0.000439378	0.0382278	-0.0714008
AIF1	0.838478	6.04962	4.13613	0.000124874	0.0274812	1.04173
C17orf96	0.839013	5.73777	2.84245	0.00631566	0.0928802	-2.39406
C19orf68	0.83961	6.93597	2.87799	0.00573171	0.089597	-2.31089
CD7	0.840328	6.77393	2.22024	0.0306415	0.166832	-3.72183
NPPA	0.841229	6.05115	4.23064	9.12894e-05	0.0263559	1.31983
GNGT2	0.841496	4.17577	2.87674	0.00575136	0.089597	-2.31383
GPR146	0.841711	6.12556	2.63362	0.0110103	0.112297	-2.86751
LINC00963	0.842077	6.64404	3.4097	0.0012407	0.053753	-0.983534
RELB	0.842303	6.84066	2.15269	0.0358515	0.17705	-3.85024
LOC100506530	0.843219	4.78084	2.66706	0.0100897	0.108009	-2.7935
UPP1	0.845649	7.69035	2.82451	0.00663096	0.09473	-2.43577
LTC4S	0.845738	3.80721	2.35964	0.0219562	0.147737	-3.44665
IL2RG	0.847112	7.92137	2.52112	0.0146988	0.126361	-3.11129
EXOSC5	0.847877	7.66017	2.73682	0.00839203	0.101936	-2.63687
F10	0.848172	6.98094	3.5166	0.000897183	0.0479672	-0.699476
PLP2	0.848353	10.8422	3.74848	0.000436563	0.0382278	-0.0657308
SSSCA1	0.848416	8.08949	3.07802	0.0032777	0.0745505	-1.82922
ARHGAP9	0.848533	7.50638	2.41754	0.0190489	0.13911	-3.32841
RASAL3	0.85047	7.19252	3.63005	0.000632487	0.0425318	-0.392301
PRRX2	0.850933	5.89484	2.63134	0.011076	0.112386	-2.87255
GPAT2	0.851065	5.25293	2.16592	0.034774	0.175492	-3.82535
GPBAR1	0.852478	5.82772	2.30964	0.0247798	0.153786	-3.54691
SMYD5	0.852709	6.7333	2.90501	0.00532162	0.0868342	-2.24715
LOC102724967	0.853291	5.51472	3.9207	0.000252088	0.0341154	0.419346
TK1	0.853598	6.79691	2.8364	0.00642046	0.0930646	-2.40815
GS1-124K5.11	0.854284	5.73053	2.43879	0.0180719	0.136034	-3.28445
2023-09-01	0.856386	4.64797	2.43634	0.0181823	0.136185	-3.28953
ZNF205	0.861213	6.65327	4.16278	0.000114349	0.0272089	1.11986
MYO1F	0.861522	6.75832	3.11613	0.00293965	0.0711084	-1.73494
ZNF574	0.863655	6.96138	2.81463	0.00681088	0.0955938	-2.45867
TBKBP1	0.866655	6.07508	3.87206	0.000294731	0.0364675	0.28115
NRROS	0.86758	4.60814	3.3563	0.00145594	0.0578303	-1.12341
NINJ1	0.86884	7.86512	2.28606	0.0262201	0.157052	-3.59359
TPSAB1	0.869006	4.58872	2.30106	0.0252956	0.154637	-3.56395
DMKN	0.872271	7.31968	2.76238	0.00783882	0.100197	-2.57874
TNFRSF1B	0.872282	7.41376	2.1992	0.0321876	0.169609	-3.76217
EMP3	0.873616	10.667	3.43639	0.00114479	0.052024	-0.913108
EFNA4	0.873992	7.6688	3.11316	0.00296479	0.0712305	-1.74232
GBGT1	0.875036	6.64995	2.64448	0.0107034	0.11127	-2.84356
IL4I1	0.87633	4.61967	2.02297	0.0480637	0.200009	-4.08752
ITGB2	0.878876	5.91945	3.95314	0.00022703	0.0323413	0.511983
COTL1	0.88107	9.11376	2.87002	0.00585808	0.0901905	-2.3296
NRM	0.88176	8.64098	3.18262	0.00242695	0.0667272	-1.56863
GAMT	0.882284	5.21944	3.10253	0.00305637	0.0724174	-1.76868
TEX40	0.882661	6.97761	2.72303	0.00870536	0.102707	-2.66808
SLC29A3	0.882942	6.48274	2.85451	0.0061116	0.0914543	-2.36592
GZMA	0.885055	11.2027	2.26441	0.0276076	0.160088	-3.63611
SCGB3A1	0.886921	4.55155	2.10206	0.0402507	0.185762	-3.94432
IFRD2	0.889377	9.53257	4.5573	3.0257e-05	0.023102	2.30211
NMB	0.890347	8.15758	2.48644	0.0160431	0.130324	-3.18476
FXYD6	0.890838	8.53632	2.81825	0.00674435	0.0955938	-2.45028
PLTP	0.891455	9.61238	3.64239	0.000608694	0.0414467	-0.358562
IQCC	0.891855	6.38844	3.09992	0.00307929	0.0724174	-1.77515
PPP1R18	0.892714	9.82045	2.73181	0.00850461	0.102101	-2.64822
BGN	0.895639	7.62326	2.51671	0.0148637	0.126361	-3.12066
RP11-339B21.15	0.895665	7.65252	3.75993	0.00042107	0.0382175	-0.0338602
LAG3	0.89811	4.07911	3.20091	0.00230137	0.0659861	-1.52246
LOC100506119	0.898915	5.57971	2.81456	0.00681205	0.0955938	-2.45882
MTFP1	0.901377	8.57995	2.85843	0.00604665	0.0911163	-2.35676
FOLR2	0.901518	5.85998	3.86348	0.000302935	0.0368612	0.256884
FCER1G	0.902021	8.63182	2.77364	0.0076058	0.0993911	-2.55299
ITGAM	0.90706	7.3722	3.22804	0.00212634	0.0638771	-1.45366
LOC100287098	0.908274	6.13375	3.80282	0.000367568	0.0376668	0.0860603
TRMT2A	0.909427	6.41413	3.09016	0.00316627	0.0729353	-1.79927
LINC01137	0.911105	5.14813	2.68441	0.00964054	0.106788	-2.75484
PPP1R15A	0.914305	7.86736	2.67618	0.00985115	0.107405	-2.77319
LOC101928806	0.914485	5.41534	3.52637	0.00087077	0.0476131	-0.673252
GRWD1	0.914957	8.7054	4.71803	1.73785e-05	0.0213307	2.79615
ZAP70	0.915216	5.768	2.50964	0.0151318	0.127193	-3.13568
FAM83G	0.915336	6.70821	4.16348	0.000114085	0.0272089	1.12191
STAG3L3	0.915369	6.80726	2.78211	0.00743489	0.0986444	-2.53359
OSR1	0.915684	3.68373	2.4986	0.0155597	0.128877	-3.1591
KLK6	0.917599	6.04402	2.64747	0.0106201	0.110822	-2.83694
FAM167B	0.921126	7.93735	3.8517	0.000314568	0.0369827	0.223587
TICAM1	0.92149	7.03992	3.13739	0.00276559	0.0702031	-1.68202
RP11-783K16.13	0.921981	4.91359	4.14793	0.000120103	0.0274812	1.07629
GPSM3	0.925644	5.99127	2.88565	0.0056125	0.0886077	-2.29285
CSF1R	0.926178	7.77426	3.60692	0.00067953	0.043922	-0.455402
RAB3A	0.926724	5.79845	2.89989	0.0053971	0.0873057	-2.25925
TMEM158	0.927296	10.1922	2.23388	0.0296743	0.164897	-3.6955
FAM212A	0.929687	5.52452	3.30039	0.00171898	0.0593636	-1.26838
MIRLET7BHG	0.933847	7.43737	2.41721	0.0190645	0.13911	-3.32909
MRGPRF	0.936407	9.04334	2.71742	0.00883576	0.103077	-2.68074
ERI3	0.93819	7.86874	3.15471	0.00263098	0.0687196	-1.63873
LRRC61	0.941399	6.58139	3.12615	0.0028564	0.0706577	-1.71004
KIR2DL4	0.94305	5.69103	2.31908	0.024223	0.152686	-3.52811
DOK2	0.943243	7.88418	2.73343	0.00846808	0.102093	-2.64456
TMEM88	0.943423	5.90595	3.09486	0.00312407	0.0725401	-1.78766
SCARNA17	0.947362	6.38748	3.22233	0.00216214	0.0640931	-1.46818
C10orf54	0.947506	6.69248	3.17873	0.00245446	0.0667788	-1.57842
S100A8	0.94861	5.22653	2.36524	0.0216586	0.146646	-3.43531
CCDC71	0.949053	5.92159	4.41338	4.9411e-05	0.0237495	1.86554
CTD-2292M16.8	0.952789	5.0248	2.05488	0.0447668	0.194544	-4.03031
SOCS3	0.952998	7.41074	4.07166	0.000154354	0.0294285	0.853754
CD14	0.953604	9.30085	2.33563	0.023274	0.150882	-3.49501
ARSE	0.955454	7.919	2.12288	0.0383875	0.18196	-3.90586
IL10RA	0.956368	6.61075	2.79328	0.00721484	0.0975175	-2.50793
CCDC102A	0.959281	5.71946	2.53283	0.0142684	0.124767	-3.0863
HES6	0.961756	5.46604	2.88552	0.00561445	0.0886077	-2.29315
SLC7A5	0.964557	8.1303	2.30168	0.025258	0.154588	-3.56271
SLC12A8	0.96526	6.47355	2.94053	0.00482387	0.0837621	-2.16272
HSD3B7	0.96702	6.86718	2.23617	0.0295149	0.164732	-3.69107
MUC16	0.967311	10.5564	2.55004	0.0136563	0.122498	-3.04939
FANCE	0.96797	5.56123	3.75746	0.000424367	0.0382175	-0.0407403
LSP1	0.968517	8.05849	2.79745	0.00713423	0.0972497	-2.49833
RTN4R	0.968881	6.30087	2.09421	0.0409734	0.187048	-3.95874
CTB-25B13.12	0.973678	6.6075	3.51288	0.000907436	0.0483745	-0.709446
HSPB2	0.974593	7.56697	2.56734	0.0130652	0.120435	-3.0121
TNFRSF18	0.975069	5.89629	3.14304	0.00272096	0.0695805	-1.66791
EGR3	0.976698	7.20905	2.0779	0.042511	0.190278	-3.98856
C3orf18	0.976717	6.04844	2.82539	0.00661518	0.09473	-2.43373
SHISA4	0.977581	6.46546	2.98724	0.00423515	0.0797847	-2.05061
TLE2	0.978033	8.61647	3.49452	0.000959695	0.0493593	-0.758561
TMEM255B	0.980155	5.81933	2.80178	0.00705137	0.0970778	-2.48834
MALL	0.98527	7.82576	3.88233	0.000285186	0.0360569	0.310254
HES1	0.9886	6.33769	2.83333	0.00647419	0.0933973	-2.41529
SDSL	0.988945	6.10376	2.60882	0.0117422	0.114735	-2.92196
IL2RB	0.991108	10.7096	2.54648	0.0137808	0.122994	-3.05703
SHISA3	0.994236	4.98664	2.76768	0.00772841	0.0999141	-2.56664
RP11-373D23.2	0.995479	7.82599	2.6453	0.0106804	0.11127	-2.84174
FXYD5	0.996063	9.8845	2.85347	0.00612905	0.0915304	-2.36836
RPS11	0.997827	9.25975	3.07356	0.00331963	0.0747979	-1.84022
LINC01023	1.0022	5.29896	3.33865	0.00153459	0.058505	-1.16936
EPB41L4A-AS2	1.00232	5.24216	2.47193	0.0166379	0.131762	-3.21527
SMTNL2	1.00486	4.92727	3.1361	0.00277587	0.0702993	-1.68524
LIF	1.00769	9.08443	2.48958	0.0159171	0.130324	-3.17815
CD320	1.01488	7.83612	3.31741	0.00163452	0.0588174	-1.22443
PRKCDBP	1.01496	8.68314	2.85885	0.00603966	0.0911163	-2.35577
PYCARD	1.0151	8.16194	3.09776	0.00309834	0.0724174	-1.78049
KLK10	1.01555	4.84691	3.26321	0.00191811	0.0621942	-1.36392
NR4A1	1.01894	6.49223	2.5797	0.0126577	0.118811	-2.98537
SSC5D	1.01901	7.45	4.014	0.000186341	0.0302779	0.686865
TRBC1	1.01947	8.11615	3.36697	0.00141029	0.05655	-1.09557
SELPLG	1.02498	5.96146	3.59	0.000716017	0.0449389	-0.501385
SNTA1	1.02984	6.3028	3.74186	0.000445769	0.0382278	-0.0841341
RELT	1.03997	4.78369	3.71003	0.000492709	0.0386544	-0.172393
SNAI1	1.04065	5.36023	3.60021	0.000693771	0.0445763	-0.473638
LST1	1.04379	6.26837	3.48973	0.000973824	0.0495619	-0.771378
RITA1	1.0476	6.94656	2.83989	0.00635987	0.0929584	-2.40003
REM1	1.05174	7.15959	4.38554	5.42917e-05	0.0237495	1.78174
CCL2	1.05426	7.16756	3.79393	0.000378099	0.0376668	0.0611255
FHL3	1.05806	7.50892	3.82771	0.000339584	0.0369827	0.155986
FAM132A	1.06068	4.23625	4.51919	3.44722e-05	0.0237495	2.18597
PTPRCAP	1.0607	7.6275	2.78352	0.00740674	0.0984519	-2.53035
PAM16	1.06115	7.88651	3.77246	0.000404705	0.0381003	0.00111251
CYP27A1	1.0642	7.01327	3.724	0.000471556	0.038421	-0.133718
ARRB2	1.06918	6.48556	4.04182	0.000170184	0.0296611	0.76722
HBB	1.0704	11.0191	2.82058	0.00670206	0.0954108	-2.4449
SERPINE1	1.07407	6.92185	2.7571	0.0079502	0.100411	-2.59078
DIO3	1.07826	5.98328	2.55188	0.0135924	0.122427	-3.04544
CCDC3	1.0796	6.76816	2.34347	0.0228363	0.149916	-3.47926
C1QB	1.08269	8.93932	2.52355	0.0146085	0.126016	-3.10611
S100A3	1.0852	7.10537	3.56638	0.000770109	0.0456854	-0.565383
PHF19	1.08578	6.76191	3.60879	0.000675599	0.0437986	-0.4503
TAGLN	1.08806	9.95335	4.87631	1.00028e-05	0.01917	3.28863
CRABP2	1.08815	8.16715	2.87487	0.00578083	0.0897244	-2.31821
FOXM1	1.09773	4.05274	3.48542	0.000986658	0.049565	-0.782857
SPINK1	1.10262	6.29238	2.33921	0.0230733	0.150756	-3.48783
LYL1	1.10386	7.33419	4.78143	1.39394e-05	0.0212931	2.99273
KANK3	1.10492	5.67591	2.96176	0.00454746	0.0811893	-2.11192
KIR2DL2	1.12493	6.90944	2.47857	0.0163635	0.131178	-3.20134
C16orf54	1.12921	5.19782	2.45694	0.0172734	0.133702	-3.24666
TBC1D10C	1.12949	6.52478	3.09071	0.00316129	0.0729353	-1.79791
CCL4	1.13018	8.75991	2.64112	0.0107974	0.111491	-2.85097
GADD45B	1.13481	7.65953	2.86758	0.00589736	0.0903369	-2.33533
RAC2	1.14326	8.05477	2.99033	0.00419863	0.0796086	-2.04314
GZMK	1.14599	6.65986	3.18558	0.0024062	0.0666259	-1.56117
SOX9	1.1472	6.59196	2.72679	0.00861876	0.102371	-2.65957
SLC15A3	1.14976	5.57698	2.74647	0.00817914	0.101337	-2.61498
CYS1	1.15398	7.61739	2.13801	0.0370817	0.179266	-3.87771
CLEC11A	1.15884	7.33044	3.66562	0.000566184	0.0414467	-0.294835
C1QA	1.15996	9.09868	2.93229	0.00493536	0.0841459	-2.18238
C11orf96	1.17611	11.3316	2.43377	0.0182985	0.136445	-3.29486
KIR3DS1	1.17631	4.90529	2.51452	0.0149464	0.126519	-3.12533
PRF1	1.17782	9.65958	3.22207	0.00216377	0.0640931	-1.46884
LOC100289283	1.17881	6.17645	4.85729	1.06929e-05	0.01917	3.22914
NKG7	1.18482	10.6852	2.56125	0.0132706	0.121091	-3.02525
DHRS3	1.19029	11.2549	4.04141	0.000170408	0.0296611	0.766054
KLK11	1.19235	6.99296	2.01802	0.0485942	0.201085	-4.09633
S100A9	1.19462	6.83111	2.4693	0.0167481	0.132122	-3.2208
LOC101928409	1.19679	5.50809	3.07577	0.00329878	0.0747083	-1.83476
NKD2	1.19995	6.06981	4.15524	0.000117234	0.0274812	1.09775
PLVAP	1.21013	7.21393	3.20193	0.00229455	0.0659861	-1.51988
KIR2DL3	1.21417	5.9842	2.76876	0.00770596	0.0998363	-2.56416
NUDT1	1.22024	6.47219	3.51065	0.00091364	0.0484878	-0.715424
KIR2DS5	1.22121	6.41679	2.52479	0.0145624	0.125848	-3.10345
CNN1	1.22416	7.78915	2.86618	0.0059199	0.0904063	-2.3386
GZMB	1.22427	10.4378	3.0313	0.0037419	0.0775342	-1.94374
GZMH	1.23665	6.51681	3.14893	0.0026752	0.0690051	-1.65319
FCRLB	1.23835	4.52265	4.18064	0.000107783	0.0272089	1.17236
NNMT	1.24666	4.2581	3.13616	0.00277544	0.0702993	-1.6851
HCST	1.2504	8.12633	3.37853	0.00136239	0.0556865	-1.06537
BATF3	1.25848	5.87085	3.68799	0.000527951	0.0402526	-0.233262
TYROBP	1.26768	9.97296	3.2428	0.00203652	0.0634327	-1.41609
HOTS	1.2724	7.69949	3.69956	0.000509165	0.0392347	-0.201343
TMEM119	1.29409	6.81615	2.91701	0.00514826	0.0854718	-2.21869
CORO1A	1.29919	9.13277	2.92084	0.00509418	0.0851761	-2.20962
HMOX1	1.30541	7.23989	2.954	0.0046467	0.0820008	-2.13051
MYBL2	1.31424	5.87712	5.15125	3.78147e-06	0.016376	4.15635
HABP2	1.31652	9.05453	3.37866	0.00136182	0.0556865	-1.065
IER3	1.34168	12.3963	4.35593	5.99963e-05	0.0237495	1.69288
ZFP36	1.34845	11.6864	3.66219	0.000572279	0.0414467	-0.304262
IER2	1.34957	12.2897	4.68047	1.97946e-05	0.0213307	2.68013
KIR2DL1	1.37838	5.95672	3.03718	0.00368025	0.0772818	-1.92939
GGT5	1.39912	5.32967	3.48018	0.00100253	0.049591	-0.796847
CYR61	1.41368	9.96939	2.61343	0.0116028	0.114094	-2.91186
KIR2DS3	1.42669	4.75935	3.41482	0.00122174	0.0535272	-0.970056
AGAP2-AS1	1.53157	5.82328	3.60569	0.000682114	0.0439578	-0.458739
SPINK2	1.53678	5.50977	2.68779	0.00955495	0.106598	-2.74727
CTSW	1.55102	9.73232	3.4128	0.0012292	0.0535459	-0.975385
JUNB	1.59875	10.6812	4.83628	1.15093e-05	0.01917	3.16353
IL32	1.59929	7.61095	3.01232	0.00394732	0.0787147	-1.98989
KIR2DS2	1.65024	6.20652	2.77459	0.00758639	0.0993911	-2.55081
AOC1	1.76259	7.52373	2.51941	0.0147625	0.126361	-3.11492
MFAP4	1.93907	7.20556	2.92084	0.00509413	0.0851761	-2.20961
ACKR1	2.03411	8.51056	3.29551	0.00174399	0.0596123	-1.28098
EGR1	2.64936	10.2802	4.97765	7.00207e-06	0.01917	3.60674
FOSB	3.96435	7.71342	4.0166	0.000184773	0.0302779	0.694347
FOS	4.01079	9.43003	4.39247	5.30342e-05	0.0237495	1.80258
