# Supplementary material for: Integrative bioinformatics analysis of lipid metabolism-related genes and immune infiltration in endometriosis
Source: Medicine (Baltimore). 2025 Jun 13;104(24):e42816. doi: 10.1097/MD.0000000000042816 (PMC12173326; doi:10.1097/MD.0000000000042816)
Supplement: Supplementary file 4 [file medi-104-e42816-s004.xlsx]

## Sheet: Supplementary Table 4
Supplementary Table 4 Expression profiles of 58 lipid metabolism-related DEGs identified from DEGs and LMRGs.
group	Normal	Normal	Normal	Normal	Normal	Normal	Normal	Normal	Normal	Normal	Normal	Normal	Normal	Normal	Normal	Normal	Endometriosis	Endometriosis	Endometriosis	Endometriosis	Endometriosis	Endometriosis	Endometriosis	Endometriosis	Endometriosis	Endometriosis	Endometriosis	Endometriosis	Endometriosis	Endometriosis	Endometriosis	Endometriosis	Endometriosis	Endometriosis	Endometriosis	Endometriosis	Endometriosis	Endometriosis	Endometriosis	Endometriosis	Endometriosis	Endometriosis	Endometriosis	Endometriosis	Endometriosis	Endometriosis	Endometriosis	Endometriosis	Endometriosis
sample	GSM150220	GSM150221	GSM150222	GSM150223	GSM150224	GSM150225	GSM150226	GSM150227	GSM1256728	GSM1256732	GSM1256766	GSM1256767	GSM1256768	GSM1256769	GSM1256791	GSM1256797	GSM150211	GSM150212	GSM150213	GSM150214	GSM150215	GSM150216	GSM150217	GSM150218	GSM150219	GSM1256656	GSM1256658	GSM1256659	GSM1256662	GSM1256665	GSM1256668	GSM1256669	GSM1256670	GSM1256671	GSM1256672	GSM1256674	GSM1256675	GSM1256676	GSM1256677	GSM1256688	GSM1256690	GSM1256692	GSM1256694	GSM1256696	GSM1256697	GSM1256700	GSM1256704	GSM1256710	GSM1256711
PLA2G2F	6.92234	7.10748	6.62228	6.2827	6.74596	7.17218	7.01149	7.44765	2.32126	2.32103	2.32147	2.32147	2.32147	2.32147	2.32147	2.32147	6.68128	6.70005	5.48664	4.69732	6.97649	7.26824	5.85359	6.87305	7.13097	2.32046	2.32046	2.3206	2.32046	2.32046	2.32046	2.32046	2.32046	2.32046	2.32046	2.32046	2.32046	2.32046	2.32046	2.32046	2.32046	2.32019	2.32046	2.32046	2.32046	2.32046	2.32019	2.3206	2.32046
PLA2G4A	7.34934	9.34828	8.11268	6.71602	7.5201	9.69568	6.59351	6.54518	10.9651	10.5462	7.46494	10.0525	6.88233	6.97494	8.14753	6.77403	8.14799	7.16784	6.74123	5.96742	8.11976	6.68345	7.20622	7.92984	6.49384	6.50958	6.43347	5.58675	7.66255	6.13388	8.08065	7.36707	7.50109	6.35357	6.07769	5.68584	6.67091	5.67899	6.14687	6.40457	9.96015	6.62632	6.07323	7.69106	4.87565	8.04109	5.36216	6.96426	7.32209
PLA2G4D	7.13773	6.64166	6.81627	6.3138	6.50441	6.56207	7.03959	7.28506	2.32126	2.32103	2.32147	2.32147	2.32147	2.32147	2.32147	2.32147	6.76194	6.24269	6.92486	7.70777	7.01078	7.21741	3.66312	6.37793	6.9418	2.32046	2.32046	2.3206	2.32046	2.32046	2.32046	2.32046	2.32046	2.32046	2.32046	2.32046	2.32046	2.32046	2.32046	2.32046	2.32046	2.32019	2.32046	2.32046	2.32046	2.32046	2.32019	2.3206	2.32046
SULT2A1	5.31671	5.83774	5.41579	6.25738	6.7476	5.36676	5.8323	4.46166	2.32126	2.32103	2.32147	2.32147	2.32147	2.32147	2.32147	2.32147	4.24671	5.7904	5.99776	2.87825	4.17374	5.93472	5.32269	3.0646	5.64656	2.32046	2.32046	2.3206	2.32046	2.32046	2.32046	2.32046	2.32046	2.32046	2.32046	2.32046	2.32046	2.32046	2.32046	2.32046	2.32046	2.32019	2.32046	2.32046	2.32046	2.32046	2.32019	2.3206	2.32046
AKR1C4	4.5632	2.9046	5.48176	6.20973	6.78535	6.24269	6.69891	6.72608	2.32126	2.32103	2.32147	2.32147	2.32147	2.32147	2.32147	2.32147	6.54292	3.18754	4.76713	6.80881	4.92087	4.05049	5.16547	5.86468	5.45352	2.32046	2.32046	2.3206	2.32046	2.32046	2.32046	2.32046	2.32046	2.32046	2.32046	2.32046	2.32046	2.32046	2.32046	2.32046	2.32046	2.32019	2.32046	2.32046	2.32046	2.32046	2.32019	2.3206	2.32046
THEM4	7.97889	8.49374	8.37992	6.10141	6.93761	9.02457	8.34511	7.38043	9.18573	9.66978	7.9717	9.68329	9.24357	8.32277	6.91279	7.54105	8.44831	8.4771	7.44359	6.83197	6.96303	8.66041	6.33475	7.14942	7.7294	8.65431	7.73687	6.69413	7.65642	9.71202	8.8212	6.97888	7.77138	7.90865	6.90688	6.54031	6.34037	6.33747	5.8997	6.30422	9.23596	6.19006	5.68233	7.73085	6.11376	5.43723	6.31723	6.81724	7.45458
TPTE	6.06901	5.65931	5.95315	5.98671	5.42627	4.09219	6.37063	6.4719	2.32126	2.32103	2.32147	2.32147	2.32147	2.32147	2.32147	2.32147	4.81189	6.17026	6.55909	3.27421	5.90603	5.80842	6.32521	5.54653	4.9485	2.32046	2.32046	2.3206	2.32046	2.32046	2.32046	2.32046	2.32046	2.32046	2.32046	2.32046	2.32046	2.32046	2.32046	2.32046	2.32046	2.32019	2.32046	2.32046	2.32046	2.32046	2.32019	2.3206	2.32046
MOGAT1	8.74544	9.06544	9.4464	6.13101	6.46497	9.0029	6.07543	5.86531	8.05566	9.23364	7.88159	10.622	6.93388	7.03146	7.2104	6.12475	7.77465	4.98838	5.88426	6.504	5.4576	10.2762	7.97105	6.836	5.43852	5.56811	5.91617	8.278	7.18174	11.8317	9.31032	9.65268	7.91915	6.70297	5.47261	7.3597	6.1346	6.23656	5.41603	6.19614	9.06339	7.13839	4.75983	5.65539	5.94666	6.45259	5.32354	5.49776	6.76157
PPARG	4.61698	5.9856	5.30438	4.90343	4.15245	5.52825	3.98451	5.10443	7.79414	6.51747	3.89951	6.55909	4.00253	4.1177	4.13077	4.09965	4.3079	3.20899	4.62133	2.18565	4.91366	2.75047	4.33835	4.14249	3.92832	4.05497	4.22699	3.84814	4.19361	3.84472	4.27594	4.2599	4.25416	3.98889	4.69709	4.11438	3.8532	4.28171	4.03858	4.11244	6.58129	3.98848	3.99451	3.93393	4.03978	3.79249	3.85758	4.42384	4.56388
AKR1C3	8.97176	6.83752	7.90822	9.05809	7.95731	9.3047	7.77188	7.21512	9.27051	10.1914	8.12886	9.42728	8.02557	7.1079	9.52867	9.01897	8.22857	8.37992	7.67265	7.20711	7.65357	9.11708	8.11464	7.33174	7.63688	7.67315	7.05937	5.5435	6.70776	8.3478	7.91871	7.70395	7.58282	7.56673	6.65401	6.48476	8.16829	7.66756	6.97444	7.87747	8.42427	6.80633	6.73977	5.65784	8.04206	8.2444	7.38475	8.60128	7.6795
UGT8	5.86352	6.70848	6.81494	6.84881	7.18382	6.81307	6.26096	6.37465	8.28699	8.94304	8.4771	7.91575	7.19585	7.70173	7.63163	8.06185	6.98124	6.89767	6.9388	7.73085	7.38609	6.75641	6.90287	7.19737	6.33629	7.85846	7.47553	8.1178	7.62894	7.45174	7.61092	7.47293	7.26951	6.94781	6.07723	5.17388	4.77008	4.90813	4.46394	5.93371	7.52383	5.0327	4.84236	5.67947	4.97287	4.37109	4.87565	7.19076	6.28899
HMGCR	11.3174	11.2591	11.8577	10.423	8.6901	11.7302	10.3449	10.7002	12.6981	12.1504	10.5258	12.7116	11.6507	12.0261	10.3199	10.554	11.5622	9.77749	11.037	10.7018	10.0139	12.1504	11.5046	11.6722	9.75876	10.8399	11.7517	11.6258	10.9898	12.3978	12.3198	12.1701	12.3864	10.7659	9.60394	8.69626	7.40527	8.92359	8.40743	9.22625	11.8124	8.72019	7.00401	10.5329	8.00838	8.07446	8.55328	9.58647	11.2111
ABCB11	4.60917	6.12805	5.44851	6.0164	5.24029	5.11192	4.81911	4.2546	2.32126	2.32103	2.32147	2.32147	2.32147	2.32147	2.32147	2.32147	4.28724	4.78234	4.80007	6.26096	3.76814	4.05704	5.73382	4.04312	5.57209	2.32046	2.32046	2.3206	2.32046	2.32046	2.32046	2.32046	2.32046	2.32046	2.32046	2.32046	2.32046	2.32046	2.32046	2.32046	2.32046	2.32019	2.32046	2.32046	2.32046	2.32046	2.32019	2.3206	2.32046
OXCT1	9.29708	10.6837	9.65184	8.9324	8.97867	10.3766	8.8419	9.17961	11.0747	11.0251	9.65353	11.0708	9.55549	9.70552	8.92909	8.91139	9.9915	9.16058	9.11512	9.41293	9.58805	8.45572	9.53667	9.46684	8.95764	9.67228	9.60114	9.7375	9.92125	8.88423	10.2724	9.95067	9.68233	9.54588	8.20459	8.2472	7.04838	8.26274	8.13691	7.95774	9.8485	8.39311	6.77854	8.55388	7.82998	7.12561	7.60457	8.52172	9.65184
GPAM	5.59481	5.58797	5.70081	5.3813	5.8549	6.3742	6.36848	5.45506	7.68778	7.25918	6.08116	6.9053	6.64221	5.79736	6.8738	7.31957	5.86606	5.01072	5.3856	5.45919	5.54259	5.41556	6.14326	5.88583	6.33097	5.2043	5.62075	5.064	5.63908	5.43256	5.92318	6.0121	6.29124	6.39032	5.16266	5.12437	4.88642	4.74538	4.54383	5.57493	5.23296	4.98838	4.90343	5.54962	5.29115	5.00088	4.31691	6.03023	5.57327
ELOVL7	8.29828	7.06342	8.38924	8.41386	8.278	6.91551	7.75665	7.80387	7.52053	7.41042	8.4574	6.6015	7.57167	7.94329	9.82588	9.41132	8.21074	8.08021	7.78973	3.25801	8.33183	7.22594	8.45975	7.1269	6.58129	7.85408	7.63119	3.91684	7.89353	6.06507	7.42314	8.20243	6.52713	6.78367	7.8264	7.2717	6.10836	6.17438	4.56929	8.16048	6.7792	5.42825	4.24246	7.20863	7.30842	6.21092	7.86788	9.13603	8.35658
ORMDL1	7.72486	8.30847	8.03557	7.60411	7.32998	8.38749	8.06983	8.20405	9.53029	8.80192	7.99849	8.73128	8.73371	8.512	9.40205	9.32009	8.24556	8.03557	7.97105	7.91871	8.03852	8.09805	8.21978	8.38924	8.15995	8.38989	7.99487	7.92122	8.17387	8.04072	8.68773	7.78379	8.55499	8.21253	7.25717	6.41307	6.94749	6.5927	6.55792	7.37746	7.72745	6.61173	6.16739	6.57602	6.3605	5.95952	6.21907	8.14596	8.01371
CYP2J2	6.93983	6.51383	6.01049	3.5172	5.67347	7.08538	3.42891	5.77247	8.45684	9.63905	4.64068	6.79638	4.47066	4.79668	5.38479	5.28158	3.93145	5.82055	6.121	5.03443	4.85599	6.0934	4.19819	3.75998	5.53421	3.70455	5.22566	5.02127	5.25363	3.52283	4.40229	4.7213	4.19028	4.60833	5.75866	5.18317	3.52926	5.12481	4.60709	6.29353	9.27757	4.19645	4.57694	4.17446	5.72373	4.91511	6.35812	5.92629	5.38731
MBOAT1	8.278	9.81535	9.04745	8.30628	7.83338	9.22206	7.95774	7.96066	9.98188	9.3758	8.71007	9.59429	8.40625	8.58277	9.06402	9.23909	9.43063	8.12515	8.46661	8.4784	7.73781	9.09728	9.32073	7.19156	7.79656	8.41544	8.55701	9.07115	8.65654	9.54234	9.6252	9.28972	7.66255	8.13747	7.91724	7.61975	5.90192	7.26395	6.85911	7.43225	8.90031	6.99361	6.66029	7.69372	6.68774	6.35748	7.43924	8.53277	8.58095
MED24	4.83806	4.91946	6.12563	4.37502	4.4942	4.54165	4.8654	5.08907	2.32126	2.32103	2.32147	2.32147	2.32147	2.32147	2.32147	2.32147	4.83393	3.55362	4.58756	4.90685	4.5584	4.79989	4.64879	4.22427	4.97424	2.32046	2.32046	2.3206	2.32046	2.32046	2.32046	2.32046	2.32046	2.32046	2.32046	2.32046	2.32046	2.32046	2.32046	2.32046	2.32046	2.32019	2.32046	2.32046	2.32046	2.32046	2.32019	2.3206	2.32046
ALDH3B2	6.72608	7.7486	7.53713	4.64895	4.94893	8.22857	5.5898	4.802	7.24017	7.49167	5.27128	9.96015	5.45456	5.23421	4.69185	4.49841	6.99499	5.06349	4.67921	4.05221	4.78198	5.84368	6.73588	4.21451	3.99358	5.48839	4.83806	4.32654	4.81087	5.85104	7.62838	6.49074	4.80232	4.52951	5.45541	5.41045	5.13706	6.64555	5.56117	5.67865	8.15995	7.40326	4.95376	5.50128	5.94868	5.6379	5.67865	5.20796	5.87498
PTGR2	3.91447	4.8053	4.24581	4.15958	5.17351	4.60081	4.42539	4.37733	6.0322	4.83393	5.85359	4.57164	4.38713	4.851	4.99	6.05634	4.46641	3.67845	4.37333	3.77057	4.4479	4.14433	2.41638	3.63081	4.80393	4.16917	4.23305	4.07415	4.21396	4.16407	4.21197	3.89633	4.3705	5.25267	3.71986	3.81254	3.58828	3.71704	3.65785	3.62479	4.2526	3.97081	3.68707	3.84457	4.00461	3.999	3.4067	4.07564	4.26775
PHYH	10.0502	9.86491	10.4066	9.78419	10.2548	10.181	9.47636	10.3355	11.1141	10.9923	10.1423	9.92502	9.40018	10.2724	10.4917	11.037	9.87873	9.29327	10.236	10.0754	9.78114	9.80621	10.5662	9.84741	9.50571	8.89292	9.47521	9.3047	9.45385	9.43723	9.48656	10.2412	9.69568	9.18573	9.41132	9.26148	9.05809	8.74993	8.68519	9.40205	9.7887	8.68279	8.49312	9.63417	9.18573	8.49711	9.07028	9.35085	10.0374
ACSL5	12.2603	12.4545	13.0089	12.6699	13.248	12.7047	12.7612	12.0061	12.8977	13.9255	13.6863	13.4279	13.5823	12.9363	12.9977	13.157	13.157	13.5512	13.4006	13.0762	12.5806	12.3144	12.8046	12.8135	11.9261	13.8861	13.6078	13.5099	13.1251	12.8763	13.4138	13.2372	13.188	12.4764	11.8874	11.3668	11.2229	10.8789	11.1249	11.2465	12.945	11.0413	9.71912	11.0685	10.8299	10.7074	10.4975	12.8349	12.5877
SGMS1	6.74579	8.67367	8.11938	8.64709	8.74674	7.80913	7.5916	7.97933	8.95239	7.27256	9.58287	8.55758	8.25688	8.98507	8.90586	8.19727	8.0133	7.64126	8.53388	6.85316	8.71141	7.01515	8.26414	8.33998	8.24498	8.50269	8.41273	7.65497	9.28972	7.85232	8.94496	9.14555	8.57057	9.19821	7.7533	7.30842	6.96503	5.17516	6.90821	6.72373	6.98161	5.97107	5.89507	7.53916	6.74123	7.58655	5.60694	7.18346	7.87377
OSBPL9	10.1036	10.3085	10.2648	10.5476	10.2437	10.108	9.88968	9.7171	10.8169	10.2637	11.1911	10.7444	10.6078	10.6206	10.8228	10.7275	10.6206	10.4375	10.1335	10.2071	10.4844	10.7546	10.5066	10.0776	9.43233	10.5816	10.4091	10.2332	10.8169	10.7546	11.0251	10.9393	10.583	10.245	9.0029	8.80068	8.72698	8.31234	7.98237	8.87953	9.80101	7.69372	8.47889	9.74428	8.40579	8.40429	8.18341	10.1821	10.0961
LPIN2	7.91484	8.46386	8.20597	7.36844	7.14578	8.7368	7.86891	7.62282	9.31182	8.72235	8.36558	9.94198	8.64871	8.53443	7.7213	7.81747	8.34917	7.79414	7.8074	7.97351	7.19984	8.5229	8.02213	8.06185	8.40793	8.64772	8.00106	8.2589	7.97004	8.58331	8.8726	8.88072	8.75713	9.074	6.96391	6.52103	6.81533	6.82957	6.32597	6.35393	8.34652	6.67201	6.73207	7.44841	6.33288	6.35007	6.84653	7.23643	7.47636
EHHADH	4.87946	5.77369	4.87609	5.5898	5.97526	6.11833	5.61917	6.09416	7.21686	6.7953	6.83856	5.80529	5.82934	6.89328	6.46267	6.89933	5.4136	5.5913	5.29626	5.01203	6.15857	5.23086	6.23424	5.10052	6.49074	5.4124	5.51669	5.25318	6.67932	5.10981	5.77329	6.02532	6.3517	7.51697	5.02791	4.9696	4.90264	5.10562	4.55809	5.4669	5.19627	4.96353	5.14728	5.20743	4.49879	3.39749	4.22377	5.42502	6.06708
PCCA	6.69091	7.83809	7.10217	5.33169	5.60033	6.61778	5.69902	6.27373	6.69012	6.48214	6.00973	6.92114	5.95121	6.37345	6.508	5.76613	5.63945	5.54026	5.03402	4.7747	6.20044	5.75138	5.78813	5.15868	5.13071	6.08116	5.86872	5.86823	6.51165	7.03438	6.1604	6.3742	6.09114	5.81862	5.53685	5.61029	4.68714	5.61426	5.16915	5.95558	6.31761	4.87814	4.66993	6.37738	5.94297	4.77809	6.21261	5.70858	5.70986
ACSL3	8.8754	9.25925	9.28172	8.32841	8.82495	9.7171	8.91984	8.44725	10.3736	10.3504	9.181	9.94717	9.36728	8.91669	9.46921	9.01533	9.28903	8.71782	8.5174	9.29708	8.48607	8.98304	9.60307	9.29486	9.49778	8.44208	8.47339	8.6282	8.41163	8.57462	9.25255	9.59165	9.32462	9.43969	8.54815	8.18194	8.61494	7.18025	7.53672	7.7437	10.0374	7.59332	7.13737	8.82835	6.9865	8.20597	6.8637	8.75585	9.48177
CYP1B1	9.68016	7.86974	6.26444	8.08832	8.2589	7.53743	9.19894	7.89002	9.07956	6.6198	8.27376	7.77413	9.09333	7.92575	8.81029	9.30112	8.15723	6.87261	7.9908	7.67881	7.44604	7.5228	8.77425	6.32333	8.78982	7.09215	7.90703	7.5023	7.014	7.88835	8.28803	8.98456	6.25289	8.77362	7.97844	7.68727	6.72327	6.76966	7.46548	8.15039	7.8264	7.29368	5.22436	7.68529	7.71504	5.41197	6.7476	7.38166	8.5432
TNFRSF21	9.17324	8.91277	9.39789	10.0765	8.59779	9.28972	10.0848	8.93897	9.61882	8.74993	8.26274	9.15976	9.70209	9.04325	10.2257	10.6029	9.37125	9.23438	8.31137	9.38188	8.26474	9.09393	9.57254	8.05057	9.18163	8.73516	7.87559	8.39146	7.97052	8.52398	9.50775	9.41468	8.02332	8.88134	9.36056	8.28095	9.79256	7.9657	9.01314	8.17871	9.18217	7.45905	10.3461	9.07176	8.53819	9.80716	7.82768	7.73436	8.41953
PLIN3	11.3024	10.7164	10.7712	10.2599	10.8702	10.9329	9.71497	10.0461	9.2158	10.1901	9.85399	9.82495	9.77187	9.84413	9.96727	10.2244	11.001	10.6902	10.3085	11.139	10.0635	10.1741	10.3706	10.9123	11.1709	10.0547	10.0323	10.7147	9.63628	9.43063	10.0471	9.86417	10.1335	10.2034	11.502	11.6979	11.6321	11.5497	11.6449	11.5134	10.5258	11.8685	11.8124	11.1775	11.6541	12.0428	11.2997	11.1487	10.9833
PIAS4	6.56778	6.28712	6.58198	7.07751	6.83435	6.06424	6.56069	6.1958	6.01761	6.67201	6.12922	5.35713	6.11493	6.08034	5.72669	6.0056	6.40839	6.88326	6.71224	6.87714	5.52772	6.19476	6.10767	6.10205	6.74092	6.39136	6.50167	5.95374	6.12337	6.26133	6.25518	6.27481	6.09925	6.17362	8.07874	7.67482	7.39249	7.83338	7.71452	7.90307	6.93606	8.33998	7.7828	7.11712	8.04937	7.88784	7.8892	7.05856	6.75466
SMARCD3	6.4273	5.55709	5.66755	5.2727	6.47562	5.67437	6.23735	6.44361	5.90192	5.88698	6.1858	5.78145	6.16485	6.2419	5.68883	6.04912	6.24349	6.63822	6.81965	6.35779	6.03348	6.39534	5.8475	6.01562	6.70739	6.43672	6.37162	5.58328	6.20806	5.88583	6.33592	5.99007	5.91347	6.46951	6.86023	6.97444	6.84992	7.50313	7.36178	7.14501	6.29015	7.32453	7.15128	6.68002	7.40119	6.97405	7.54482	6.69012	6.54804
PIK3CD	4.89414	5.0066	5.12717	6.22259	5.36339	4.44316	5.38094	5.6929	5.08119	4.9966	5.47347	4.12745	5.15912	5.33958	5.63467	6.03784	5.05647	5.66476	4.79058	6.21771	6.08938	5.97553	5.37307	5.35238	5.03901	6.14882	4.76456	6.70739	6.37078	5.77329	5.58328	5.46266	4.8813	5.43462	6.1225	6.45132	6.55759	6.91674	6.1994	6.237	5.19281	5.38353	7.31311	5.97261	6.79638	6.5927	5.75492	5.7179	6.07181
HSD17B14	5.6303	5.57973	5.47229	5.45541	5.54485	5.66558	5.32979	6.11335	4.87266	5.3625	5.57616	5.45043	5.45249	5.52268	5.51148	5.59442	5.41159	5.73547	5.96998	6.90821	5.28829	5.73511	5.07282	5.61118	5.4445	5.6687	5.82696	5.8803	5.56315	5.6138	5.59926	5.60858	5.48804	5.79845	6.34081	7.00357	7.80632	6.75761	7.05504	7.39945	5.63829	7.0692	7.8264	6.32364	7.40829	7.15076	7.93402	5.76721	5.35831
DHCR7	5.27464	5.49911	5.03726	4.84377	4.5115	6.11335	5.8182	5.64505	5.46726	6.53604	4.39622	4.84599	4.67754	4.72058	4.57206	4.45301	5.13452	4.96818	5.15868	4.36424	6.05048	6.12375	5.2727	5.10525	4.43347	4.63326	4.88176	5.08612	5.23296	5.82619	4.63283	4.75531	4.81584	4.4167	6.05935	6.62846	6.35871	6.81342	6.83979	6.55727	7.30194	7.0439	7.55949	6.45749	6.54145	7.29198	7.1053	6.23735	5.95374
AGPAT2	8.92686	8.92121	9.15588	8.79105	7.59609	8.88916	8.41673	8.14057	7.72612	8.2356	7.29601	8.69966	8.12782	7.95685	6.78327	7.14868	8.67497	8.80192	8.18941	8.3555	7.38388	9.00216	8.93374	8.48607	8.28642	9.13669	8.49542	8.68773	7.70032	9.09728	8.49256	8.86045	8.24498	7.89467	10.1834	8.7081	9.05599	9.51483	9.47879	9.16281	8.19495	10.6234	9.59269	9.28903	8.73128	10.0374	10.2308	8.83243	9.18645
CPTP	8.68639	8.23887	8.41438	8.03345	8.13039	8.26765	7.68678	7.63895	6.77513	7.37746	7.41042	7.03221	7.47979	7.85692	6.51599	6.3466	7.59882	8.71591	7.41317	7.07995	7.63248	8.7923	8.67678	6.66372	7.06805	7.77558	7.69106	7.7392	7.30637	7.02193	7.392	8.42057	6.79853	7.48699	9.34459	9.53408	8.52066	9.40018	9.2208	9.32782	8.02088	10.5302	9.06188	8.02762	9.29184	8.84688	10.0071	9.33206	8.04255
FABP2	2.66899	3.09338	5.52233	4.46058	2.93165	2.93346	4.47195	2.27366	3.7773	3.64845	3.79961	3.80432	4.47319	3.79126	3.79576	3.82393	3.65785	4.83853	5.14617	3.37392	3.25326	3.72101	3.30247	4.63192	5.22914	7.08733	4.3216	7.87377	3.74871	6.09532	5.62346	4.96638	3.78394	3.80766	4.17301	4.04055	3.68383	3.98174	3.63382	3.68338	3.79789	4.96477	5.12891	3.88578	4.20387	3.70297	5.4224	3.79608	3.59333
PLA2G15	7.22558	7.01551	7.25364	7.65966	8.16368	7.16752	7.52237	7.85232	6.60934	6.68345	7.18346	6.19301	5.88387	6.9697	6.23587	6.65049	7.21913	7.35933	7.43606	6.78367	7.53359	7.23557	7.46624	6.65049	6.33817	7.11547	6.90208	7.05937	7.34335	6.09456	6.82084	7.37447	6.80311	6.19365	8.76556	8.56002	8.3615	9.01093	8.8212	8.94496	7.14314	9.47247	8.56416	8.53277	9.19362	8.53698	9.28395	8.45141	7.94062
SLC27A3	9.10457	9.2321	8.2854	8.85206	9.38584	7.99685	9.35171	9.52778	8.25996	8.28586	8.61544	6.80969	8.64383	8.08778	7.35663	8.12564	8.71083	8.88225	8.9538	8.98838	9.01897	8.99414	7.90458	8.61671	8.87763	8.56714	8.50711	8.21074	8.51915	8.60314	8.278	7.73169	8.43625	8.40369	9.65905	9.93585	8.46434	10.8354	10.9768	10.9474	9.12395	10.0355	9.36465	9.74359	10.7786	8.57158	10.5346	9.60908	9.1842
DECR2	8.2009	8.36558	9.41057	8.93433	8.47468	9.31105	7.48699	7.59379	8.73562	8.38371	7.55186	8.20687	7.38475	7.9763	6.55515	7.84149	8.76619	8.83991	8.32562	9.37657	8.50064	8.63589	8.8905	6.53231	9.31347	8.00049	8.492	9.38686	7.47979	8.17984	7.63895	7.46376	7.92674	7.56421	9.51448	9.69125	9.00145	9.47521	9.71497	9.93774	9.76052	9.92923	9.95174	9.16747	10.1295	9.97852	10.6078	8.24382	8.76834
MFSD2A	7.58984	5.29626	6.20007	6.4222	7.3254	6.35716	6.4953	7.23998	6.231	6.45905	6.9658	6.06224	5.63649	6.48916	7.3425	6.07679	5.9681	7.14578	6.83856	6.8701	6.14067	8.12564	6.71882	8.52882	6.1284	6.27409	6.30747	6.95376	6.05488	7.70265	5.74644	6.16485	8.47583	6.31803	7.05468	7.68103	7.47908	7.81998	7.28358	7.83612	7.11796	8.46487	7.09253	8.46225	8.9121	8.15554	8.3278	7.33743	6.26169
ABCC3	7.90503	6.69691	7.87747	8.88797	7.69809	7.55949	8.23939	7.63119	5.84438	5.209	8.13901	8.07097	8.29402	8.26656	7.10491	8.24556	7.26665	9.22141	8.28157	8.79297	7.25323	9.28903	7.87411	7.76283	7.12838	9.79445	8.78648	9.4456	8.06878	9.5692	8.36501	8.47521	8.50841	7.93402	8.49654	8.54255	8.21761	8.33345	9.1321	8.34652	5.21886	9.57766	8.2472	8.15723	8.37334	8.566	7.9829	8.24556	7.78379
PTDSS2	8.35782	6.84142	6.74458	6.90208	7.88499	7.26084	7.5117	7.32657	6.82844	7.04598	6.87092	6.66861	7.10414	6.70121	6.54847	6.17552	7.54482	6.9728	6.97444	7.04716	6.58067	8.18574	7.86686	7.32209	8.03345	7.25573	7.23643	7.42404	6.76626	8.39146	6.81887	7.21088	7.04838	7.24847	8.32329	8.2589	8.67918	8.71007	8.55832	8.65121	7.74735	8.79297	8.89109	8.12678	8.66994	9.03802	9.04269	7.93455	7.55898
ALOX5AP	7.57167	7.65357	7.48524	7.34984	7.16334	6.52756	7.3758	7.72268	7.00401	6.24384	6.23959	5.12232	6.34371	6.58745	8.24207	8.68347	7.20193	5.32269	7.53829	8.77489	8.68032	7.45549	7.38685	7.35398	7.15521	6.88923	6.68627	8.29402	8.51494	6.80271	6.47376	6.78918	6.34399	6.52319	7.57167	9.1682	9.73067	8.60527	9.04269	7.65072	7.45211	6.83241	9.53239	8.3394	8.55142	9.51888	8.49374	8.15196	9.76254
ACOT7	7.14049	6.2939	6.20578	6.9402	6.77041	6.64523	7.11796	7.14578	6.569	6.64523	5.86352	5.45919	5.62204	6.03065	6.21645	6.02788	6.26405	7.1756	6.52213	6.96426	7.19222	5.58903	6.59078	6.16108	6.9634	6.11231	5.83289	6.34693	6.40839	5.59761	6.15642	6.06545	5.51911	5.99078	8.19937	8.7937	7.70588	8.95829	8.53944	8.19159	7.94062	8.53892	8.6084	7.12725	8.49127	7.80777	8.5967	7.62282	8.07874
CARM1	9.33456	8.59622	9.20979	8.49423	9.02598	9.54505	9.09857	9.84505	7.83392	9.04803	7.54141	8.36208	8.0178	8.3374	8.51996	8.90912	8.97595	9.52447	8.86674	9.55463	9.05979	10.2713	8.69626	8.68099	8.89493	8.50133	8.08832	7.86552	8.03649	9.01598	7.98047	8.81812	8.19159	8.28586	10.1214	10.1879	10.9474	10.9474	10.4301	10.1172	9.3377	11.056	10.6109	10.3857	10.7096	10.3461	9.96931	10.2308	9.39134
TRIB3	5.15362	5.1557	5.26757	5.48643	7.26359	5.01574	5.62745	6.07928	4.74538	4.64216	5.95918	5.44406	5.33608	5.37908	5.96098	5.51148	4.47195	5.89168	5.95315	5.87906	5.5237	6.39469	5.45717	7.05899	5.78585	5.8147	5.36469	5.43002	5.5823	5.86352	5.01747	5.43162	6.19904	5.53685	6.05705	7.27658	6.77003	7.46744	6.85793	6.91354	5.54392	7.18382	7.22712	6.36531	8.84486	7.46744	7.09893	7.54953	6.06363
PLEKHA4	5.15193	3.58815	3.44694	4.58827	4.98225	4.48732	4.8979	5.13015	4.66599	5.30132	4.22672	4.96678	5.34683	4.99313	3.15382	3.17078	4.79306	6.34129	4.82108	6.49384	5.32979	4.45561	3.58094	3.68949	4.17907	5.45043	5.652	6.35212	4.75908	5.08076	4.99313	4.27297	4.31153	3.9187	6.35716	4.95652	4.67675	6.70561	6.80311	5.60772	4.74667	7.19156	5.74229	6.61636	6.04947	4.73124	6.74653	5.78064	4.63556
HSD17B1	6.89168	6.14211	6.809	7.11315	7.87793	7.92625	7.55292	7.55332	6.58891	7.15211	6.33629	6.21868	5.96323	6.21394	6.5506	6.18742	7.36216	6.67436	7.20666	5.87655	6.78298	7.63855	7.70973	7.14578	7.29632	6.29353	6.79414	6.49767	6.12884	6.3966	6.04405	6.46811	6.24633	6.56672	8.39696	9.06758	8.70082	9.76254	8.57391	9.00949	8.04109	8.9051	8.95764	7.28506	8.79868	8.80767	10.1774	8.49374	8.04019
LTC4S	2.92321	2.17472	2.20849	3.22888	4.37559	4.01222	2.98578	4.4179	3.30752	3.352	3.02419	3.37723	2.99651	3.01004	3.01611	3.05818	2.92018	3.55447	2.5773	3.35941	6.45677	5.36729	3.82207	2.11049	3.29752	2.94886	2.95902	2.87476	3.3113	2.92958	2.99246	2.97225	2.84907	2.96112	5.17032	5.08573	3.74207	5.60002	6.04009	6.03456	3.69432	4.80232	3.29062	4.71554	6.54725	3.16106	8.24901	4.24376	4.87946
GPAT2	5.06113	4.79877	6.06224	5.72211	5.06163	3.79727	4.69477	4.62719	5.3277	4.96997	3.76853	3.78996	3.91295	3.87156	4.01045	5.06442	4.56692	4.32373	4.35987	3.39319	7.44359	4.76761	4.2796	4.10436	5.50905	3.9116	3.92853	4.33434	4.58793	4.309	4.29465	3.89918	3.50575	3.94924	6.81841	7.54141	7.30927	7.09851	6.25891	6.97049	5.49389	7.30722	6.88849	4.30842	8.09346	5.80432	8.83554	7.23168	7.00922
HSD3B7	7.81272	4.69839	7.56081	4.76317	6.55442	6.67614	7.98141	8.11728	6.16259	6.21907	4.85138	5.22612	5.96843	5.68983	5.06683	5.72481	7.06245	6.86211	7.48789	4.35303	7.20337	6.79768	6.04405	4.46429	6.83703	5.82088	5.82015	5.99896	5.77865	5.32818	5.58115	5.12004	5.35587	5.05893	9.31271	8.3157	8.10782	9.74722	9.10814	9.14167	6.85482	8.81029	9.16512	7.89058	9.17324	8.6388	9.8572	8.18693	7.11796
CYP27A1	5.6361	5.29434	5.85652	6.75104	8.66188	4.69356	7.29848	6.17519	5.40522	5.9856	6.65783	5.32721	6.33714	5.99078	6.75288	7.50153	6.19402	7.92625	8.06304	8.87466	6.76236	6.70664	6.82769	6.17846	6.53231	6.05967	6.24784	7.40199	6.6427	6.5658	6.22259	6.00451	6.31954	6.3754	7.396	8.69251	8.03096	8.17704	8.58095	8.64383	7.62751	8.62876	8.57211	7.19909	7.96109	7.95038	9.04873	7.93735	6.09013
GGT5	4.27089	4.31036	3.94637	4.26092	4.15866	4.30842	5.16994	5.23787	2.91271	2.99935	3.95286	4.16081	4.51744	4.85396	4.951	5.63516	4.111	7.43132	4.31312	7.81467	6.93032	3.84591	4.60544	4.18747	3.86529	4.81911	4.90172	5.45965	4.85304	2.79953	4.08299	4.88564	3.20017	4.4592	6.68345	7.56751	7.17836	7.4794	7.42929	7.019	4.95851	8.00838	8.81812	5.77056	7.36358	7.31783	7.23998	7.02266	4.94424
[truncated: 4 more columns]
