# Supplementary material for: Integrative bioinformatics analysis of lipid metabolism-related genes and immune infiltration in endometriosis
Source: Medicine (Baltimore). 2025 Jun 13;104(24):e42816. doi: 10.1097/MD.0000000000042816 (PMC12173326; doi:10.1097/MD.0000000000042816)
Supplement: Supplementary file 5 [file medi-104-e42816-s005.xlsx]

## Sheet: Supplementary Table 5
Supplementary Table 5 GO functional analysis of lipid metabolism-related DEGs.
Category	Term	Count	%	PValue	Genes	List Total	Pop Hits	Pop Total	Fold Enrichment	Bonferroni	Benjamini	FDR
GOTERM_BP_DIRECT	GO:0006631~fatty acid metabolic process	14	24.1379	9.54e-19	CYP2J2, GGT5, ACOT7, PLA2G4D, ACSL3, ABCB11, FABP2, PCCA, GPAM, EHHADH, THEM4, PPARG, GPAT2, DECR2	58	96	19357	48.6706	4.97e-16	4.96e-16	4.8e-16
GOTERM_CC_DIRECT	GO:0005789~endoplasmic reticulum membrane	19	32.7586	5.26e-10	CYP2J2, HSD3B7, SGMS1, MOGAT1, MBOAT1, PLA2G4A, ORMDL1, ACSL5, ACSL3, HMGCR, ELOVL7, LTC4S, AGPAT2, PTDSS2, ALOX5AP, CYP1B1, DHCR7, LPIN2, MFSD2A	58	1108	20587	6.08666	3.95e-08	3.95e-08	3.53e-08
GOTERM_BP_DIRECT	GO:0006699~bile acid biosynthetic process	5	8.62069	9.62e-07	OSBPL9, CYP27A1, HSD3B7, AKR1C4, ABCB11	58	26	19357	64.181	0.000501	0.00025	0.000242
GOTERM_MF_DIRECT	GO:0047045~testosterone 17-beta-dehydrogenase (NADP+) activity	4	6.89655	2.15e-06	HSD17B1, AKR1C3, HSD17B14, AKR1C4	58	9	18913	144.927	0.000534	0.000536	0.000512
GOTERM_MF_DIRECT	GO:0044594~17-beta-hydroxysteroid dehydrogenase (NAD+) activity	4	6.89655	9.23e-06	HSD17B1, AKR1C3, HSD17B14, AKR1C4	58	14	18913	93.1675	0.00228578	0.00114881	0.00109805
GOTERM_BP_DIRECT	GO:0015909~long-chain fatty acid transport	4	6.89655	1.32e-05	FABP2, PPARG, SLC27A3, MFSD2A	58	16	19357	83.4353	0.00685008	0.0022868	0.00221204
GOTERM_BP_DIRECT	GO:0019432~triglyceride biosynthetic process	4	6.89655	1.91e-05	GPAM, MOGAT1, GPAT2, LPIN2	58	18	19357	74.1648	0.00992453	0.00248872	0.00240735
GOTERM_MF_DIRECT	GO:0035410~dihydrotestosterone 17-beta-dehydrogenase activity	3	5.17241	5.33e-05	HSD17B1, AKR1C3, AKR1C4	58	4	18913	244.565	0.0131409	0.00442699	0.00423142
GOTERM_CC_DIRECT	GO:0005783~endoplasmic reticulum	13	22.4138	5.65e-05	SGMS1, PLA2G4A, ORMDL1, ACSL5, ACSL3, HMGCR, ELOVL7, LTC4S, AGPAT2, UGT8, ALOX5AP, DHCR7, SLC27A3	58	1144	20587	4.0335	0.00423104	0.00211995	0.00189382
GOTERM_BP_DIRECT	GO:0008654~phospholipid biosynthetic process	4	6.89655	0.000113	GPAM, MBOAT1, GPAT2, AGPAT2	58	32	19357	41.7177	0.0571812	0.011753	0.0113687
GOTERM_BP_DIRECT	GO:0006651~diacylglycerol biosynthetic process	3	5.17241	0.000236	PLA2G15, GPAM, MOGAT1	58	8	19357	125.153	0.115639	0.02044	0.0197718
GOTERM_MF_DIRECT	GO:0047035~testosterone dehydrogenase (NAD+) activity	3	5.17241	0.000247	HSD17B1, AKR1C3, AKR1C4	58	8	18913	122.282	0.0594209	0.0153747	0.0146955
GOTERM_BP_DIRECT	GO:0006805~xenobiotic metabolic process	5	8.62069	0.00032	CYP2J2, ABCC3, CYP1B1, ABCB11, SULT2A1	58	111	19357	15.0334	0.153638	0.0237801	0.0230027
GOTERM_BP_DIRECT	GO:0019370~leukotriene biosynthetic process	3	5.17241	0.000461	ALOX5AP, PLA2G4A, LTC4S	58	11	19357	91.0204	0.213412	0.0260817	0.025229
GOTERM_MF_DIRECT	GO:0047676~arachidonate-CoA ligase activity	3	5.17241	0.000482	ACSL5, ACSL3, SLC27A3	58	11	18913	88.9326	0.112767	0.0240202	0.0229591
GOTERM_BP_DIRECT	GO:0030148~sphingolipid biosynthetic process	4	6.89655	0.000483	ALDH3B2, SGMS1, ORMDL1, ELOVL7	58	52	19357	25.6724	0.222504	0.0260817	0.025229
GOTERM_BP_DIRECT	GO:0008202~steroid metabolic process	4	6.89655	0.000511	AKR1C3, CYP1B1, AKR1C4, SULT2A1	58	53	19357	25.188	0.233734	0.0260817	0.025229
GOTERM_BP_DIRECT	GO:0009062~fatty acid catabolic process	3	5.17241	0.000552	PLA2G15, DECR2, LPIN2	58	12	19357	83.4353	0.249886	0.0260817	0.025229
GOTERM_BP_DIRECT	GO:0016024~CDP-diacylglycerol biosynthetic process	3	5.17241	0.000651	GPAM, GPAT2, AGPAT2	58	13	19357	77.0172	0.287647	0.0266365	0.0257657
GOTERM_BP_DIRECT	GO:0007584~response to nutrient	4	6.89655	0.000666	OXCT1, AKR1C3, CYP1B1, PPARG	58	58	19357	23.0166	0.293234	0.0266365	0.0257657
GOTERM_MF_DIRECT	GO:0072582~17-beta-hydroxysteroid dehydrogenase (NADP+) activity	3	5.17241	0.000681	HSD17B1, AKR1C3, AKR1C4	58	13	18913	75.2507	0.155527	0.0282231	0.0269763
GOTERM_MF_DIRECT	GO:0004303~estradiol 17-beta-dehydrogenase activity	3	5.17241	0.000793	HSD17B1, AKR1C3, HSD17B14	58	14	18913	69.8756	0.178683	0.0282231	0.0269763
GOTERM_MF_DIRECT	GO:0004467~long-chain fatty acid-CoA ligase activity	3	5.17241	0.000914	ACSL5, ACSL3, SLC27A3	58	15	18913	65.2172	0.202844	0.0284394	0.027183
GOTERM_BP_DIRECT	GO:0036150~phosphatidylserine acyl-chain remodeling	3	5.17241	0.000996	PLA2G2F, MBOAT1, PLA2G4A	58	16	19357	62.5765	0.404858	0.0369787	0.0357698
GOTERM_MF_DIRECT	GO:0005324~long-chain fatty acid transporter activity	3	5.17241	0.00117891	FABP2, SLC27A3, MFSD2A	58	17	18913	57.5446	0.253635	0.0293547	0.0280579
GOTERM_MF_DIRECT	GO:0047498~calcium-dependent phospholipase A2 activity	3	5.17241	0.00117891	PLA2G2F, PLA2G4D, PLA2G4A	58	17	18913	57.5446	0.253635	0.0293547	0.0280579
GOTERM_MF_DIRECT	GO:0008374~O-acyltransferase activity	3	5.17241	0.00132371	PLA2G15, PLA2G4A, GPAT2	58	18	18913	54.3477	0.279994	0.0299639	0.0286402
GOTERM_BP_DIRECT	GO:0035338~long-chain fatty-acyl-CoA biosynthetic process	3	5.17241	0.00141068	ACSL5, ACSL3, ELOVL7	58	19	19357	52.696	0.520726	0.045847	0.0443482
GOTERM_BP_DIRECT	GO:0036152~phosphatidylethanolamine acyl-chain remodeling	3	5.17241	0.00141068	PLA2G2F, MBOAT1, PLA2G4A	58	19	19357	52.696	0.520726	0.045847	0.0443482
GOTERM_BP_DIRECT	GO:0006693~prostaglandin metabolic process	3	5.17241	0.00172588	AKR1C3, AKR1C4, PTGR2	58	21	19357	47.6773	0.593413	0.0527915	0.0510656
GOTERM_MF_DIRECT	GO:0003841~1-acylglycerol-3-phosphate O-acyltransferase activity	3	5.17241	0.00180634	MBOAT1, GPAT2, AGPAT2	58	21	18913	46.5837	0.361336	0.0374815	0.0358257
GOTERM_CC_DIRECT	GO:0005811~lipid particle	4	6.89655	0.00308883	ALDH3B2, HSD3B7, PLIN3, ACSL3	58	105	20587	13.5218	0.20707	0.0772208	0.0689839
GOTERM_BP_DIRECT	GO:0015908~fatty acid transport	3	5.17241	0.00351481	FABP2, SLC27A3, MFSD2A	58	30	19357	33.3741	0.840298	0.0975524	0.0943632
GOTERM_BP_DIRECT	GO:0001676~long-chain fatty acid metabolic process	3	5.17241	0.00375013	ACSL5, ACSL3, SLC27A3	58	31	19357	32.2976	0.858788	0.0975524	0.0943632
GOTERM_BP_DIRECT	GO:0006629~lipid metabolic process	5	8.62069	0.00375202	PLA2G15, ALDH3B2, MOGAT1, PPARG, LPIN2	58	216	19357	7.72549	0.858927	0.0975524	0.0943632
GOTERM_BP_DIRECT	GO:0019369~arachidonic acid metabolic process	3	5.17241	0.00424219	PLA2G2F, CYP1B1, PLA2G4A	58	33	19357	30.3401	0.890834	0.105045	0.101611
GOTERM_MF_DIRECT	GO:0004623~phospholipase A2 activity	3	5.17241	0.00443762	PLA2G2F, PLA2G4D, PLA2G4A	58	33	18913	29.6442	0.668119	0.0849975	0.0812426
GOTERM_BP_DIRECT	GO:0015721~bile acid and bile salt transport	3	5.17241	0.00503318	ABCC3, AKR1C4, ABCB11	58	36	19357	27.8118	0.927843	0.118966	0.115077
GOTERM_BP_DIRECT	GO:0006654~phosphatidic acid biosynthetic process	3	5.17241	0.00531078	GPAM, GPAT2, AGPAT2	58	37	19357	27.0601	0.937606	0.12007	0.116144
GOTERM_CC_DIRECT	GO:0016021~integral component of membrane	25	43.1034	0.00652816	SGMS1, MOGAT1, TPTE, HMGCR, ABCB11, LTC4S, AGPAT2, UGT8, PTDSS2, CYP1B1, GPAT2, MFSD2A, ABCC3, GGT5, HSD3B7, MBOAT1, ORMDL1, ACSL5, ACSL3, ELOVL7, GPAM, ALOX5AP, DHCR7, SLC27A3, TNFRSF21	58	5395	20587	1.6448	0.388119	0.122403	0.109347
GOTERM_MF_DIRECT	GO:0050661~NADP binding	3	5.17241	0.00711194	HSD17B1, HMGCR, DHCR7	58	42	18913	23.2919	0.829678	0.126491	0.120903
GOTERM_CC_DIRECT	GO:0005829~cytosol	25	43.1034	0.00884849	HSD17B14, PIK3CD, TPTE, HSD17B1, THEM4, DECR2, SULT2A1, OSBPL9, PLA2G2F, PHYH, ACOT7, PLA2G4D, AKR1C3, PLA2G4A, AKR1C4, FABP2, PCCA, CARM1, CPTP, EHHADH, ALOX5AP, PLIN3, PPARG, TRIB3, LPIN2	58	5521	20587	1.60726	0.486543	0.132727	0.11857
GOTERM_BP_DIRECT	GO:0006644~phospholipid metabolic process	3	5.17241	0.0114477	PLA2G2F, PLA2G15, AGPAT2	58	55	19357	18.2041	0.997518	0.243935	0.235961
GOTERM_BP_DIRECT	GO:0071395~cellular response to jasmonic acid stimulus	2	3.44828	0.0117277	AKR1C3, AKR1C4	58	4	19357	166.871	0.997858	0.243935	0.235961
GOTERM_MF_DIRECT	GO:0004366~glycerol-3-phosphate O-acyltransferase activity	2	3.44828	0.0120018	GPAM, GPAT2	58	4	18913	163.043	0.949935	0.186501	0.178262
GOTERM_MF_DIRECT	GO:0015432~bile acid-exporting ATPase activity	2	3.44828	0.0120018	ABCC3, ABCB11	58	4	18913	163.043	0.949935	0.186501	0.178262
GOTERM_CC_DIRECT	GO:0005640~nuclear outer membrane	3	5.17241	0.0124142	CPTP, DHCR7, LTC4S	58	61	20587	17.4565	0.608155	0.140696	0.125688
GOTERM_MF_DIRECT	GO:0030374~ligand-dependent nuclear receptor transcription coactivator activity	3	5.17241	0.0132405	MED24, SMARCD3, CARM1	58	58	18913	16.8665	0.963322	0.186501	0.178262
GOTERM_MF_DIRECT	GO:0016705~oxidoreductase activity, acting on paired donors, with incorporation or reduction of molecular oxygen	3	5.17241	0.0141234	CYP2J2, CYP27A1, CYP1B1	58	60	18913	16.3043	0.970624	0.186501	0.178262
GOTERM_BP_DIRECT	GO:0061370~testosterone biosynthetic process	2	3.44828	0.0146384	HSD17B1, AKR1C3	58	5	19357	133.497	0.999539	0.292768	0.283197
GOTERM_MF_DIRECT	GO:0047086~ketosteroid monooxygenase activity	2	3.44828	0.01498	AKR1C3, AKR1C4	58	5	18913	130.434	0.976321	0.186501	0.178262
GOTERM_MF_DIRECT	GO:0004464~leukotriene-C4 synthase activity	2	3.44828	0.01498	ALOX5AP, LTC4S	58	5	18913	130.434	0.976321	0.186501	0.178262
GOTERM_CC_DIRECT	GO:0005778~peroxisomal membrane	3	5.17241	0.0152639	HMGCR, ACSL3, DECR2	58	68	20587	15.6595	0.684506	0.140696	0.125688
GOTERM_CC_DIRECT	GO:0005739~mitochondrion	10	17.2414	0.0167516	CYP27A1, PHYH, ACOT7, PCCA, OXCT1, ACSL5, THEM4, CYP1B1, GPAT2, SLC27A3	58	1440	20587	2.46492	0.718328	0.140696	0.125688
GOTERM_CC_DIRECT	GO:0043231~intracellular membrane-bounded organelle	8	13.7931	0.0168835	OSBPL9, CYP2J2, PLA2G15, UGT8, CYP1B1, PLA2G4A, PPARG, LTC4S	58	967	20587	2.93649	0.721148	0.140696	0.125688
GOTERM_BP_DIRECT	GO:0006072~glycerol-3-phosphate metabolic process	2	3.44828	0.0175407	GPAM, GPAT2	58	6	19357	111.247	0.999901	0.325756	0.315106
GOTERM_BP_DIRECT	GO:0035754~B cell chemotaxis	2	3.44828	0.0175407	HSD3B7, PIK3CD	58	6	19357	111.247	0.999901	0.325756	0.315106
GOTERM_MF_DIRECT	GO:0047024~5alpha-androstane-3beta,17beta-diol dehydrogenase activity	2	3.44828	0.0179495	AKR1C3, AKR1C4	58	6	18913	108.695	0.988801	0.203155	0.19418
GOTERM_MF_DIRECT	GO:0016628~oxidoreductase activity, acting on the CH-CH group of donors, NAD or NADP as acceptor	2	3.44828	0.0179495	DHCR7, PTGR2	58	6	18913	108.695	0.988801	0.203155	0.19418
GOTERM_CC_DIRECT	GO:0005741~mitochondrial outer membrane	4	6.89655	0.0189583	GPAM, ACSL5, ACSL3, GPAT2	58	204	20587	6.95977	0.762009	0.142187	0.127021
GOTERM_MF_DIRECT	GO:0050544~arachidonic acid binding	2	3.44828	0.0209101	ALOX5AP, PPARG	58	7	18913	93.1675	0.994703	0.212201	0.202827
GOTERM_MF_DIRECT	GO:0016229~steroid dehydrogenase activity	2	3.44828	0.0209101	AKR1C3, AKR1C4	58	7	18913	93.1675	0.994703	0.212201	0.202827
GOTERM_CC_DIRECT	GO:0016020~membrane	18	31.0345	0.02176	OSBPL9, ABCC3, PLA2G4D, SGMS1, MBOAT1, PIK3CD, ACSL5, TPTE, ACSL3, ABCB11, LTC4S, PLA2G15, PTDSS2, ALOX5AP, PLIN3, DHCR7, SLC27A3, MFSD2A	58	3739	20587	1.70876	0.807953	0.148364	0.132538
GOTERM_MF_DIRECT	GO:0004497~monooxygenase activity	3	5.17241	0.0225999	CYP2J2, CYP27A1, CYP1B1	58	77	18913	12.7047	0.996549	0.212201	0.202827
GOTERM_MF_DIRECT	GO:0001758~retinal dehydrogenase activity	2	3.44828	0.023862	AKR1C3, AKR1C4	58	8	18913	81.5216	0.997495	0.212201	0.202827
GOTERM_MF_DIRECT	GO:1902387~ceramide 1-phosphate binding	2	3.44828	0.023862	CPTP, PLA2G4A	58	8	18913	81.5216	0.997495	0.212201	0.202827
GOTERM_MF_DIRECT	GO:0047023~androsterone dehydrogenase activity	2	3.44828	0.023862	AKR1C3, AKR1C4	58	8	18913	81.5216	0.997495	0.212201	0.202827
GOTERM_BP_DIRECT	GO:0044597~daunorubicin metabolic process	2	3.44828	0.0261974	AKR1C3, AKR1C4	58	9	19357	74.1648	0.999999	0.469746	0.454389
GOTERM_MF_DIRECT	GO:0047499~calcium-independent phospholipase A2 activity	2	3.44828	0.0268051	PLA2G15, PLA2G4A	58	9	18913	72.4636	0.998815	0.215306	0.205794
GOTERM_MF_DIRECT	GO:0016655~oxidoreductase activity, acting on NAD(P)H, quinone or similar compound as acceptor	2	3.44828	0.0268051	AKR1C3, AKR1C4	58	9	18913	72.4636	0.998815	0.215306	0.205794
GOTERM_MF_DIRECT	GO:0047044~androstan-3-alpha,17-beta-diol dehydrogenase activity	2	3.44828	0.0268051	AKR1C3, AKR1C4	58	9	18913	72.4636	0.998815	0.215306	0.205794
GOTERM_BP_DIRECT	GO:0042448~progesterone metabolic process	2	3.44828	0.0290662	AKR1C3, AKR1C4	58	10	19357	66.7483	1	0.487563	0.471623
GOTERM_BP_DIRECT	GO:0044598~doxorubicin metabolic process	2	3.44828	0.0290662	AKR1C3, AKR1C4	58	10	19357	66.7483	1	0.487563	0.471623
GOTERM_MF_DIRECT	GO:0016491~oxidoreductase activity	4	6.89655	0.029695	ALDH3B2, HSD17B1, HSD17B14, DECR2	58	223	18913	5.84908	0.999433	0.224398	0.214485
GOTERM_MF_DIRECT	GO:0032052~bile acid binding	2	3.44828	0.0297395	AKR1C3, AKR1C4	58	10	18913	65.2172	0.99944	0.224398	0.214485
GOTERM_BP_DIRECT	GO:0034379~very-low-density lipoprotein particle assembly	2	3.44828	0.0319268	ACSL3, MFSD2A	58	11	19357	60.6803	1	0.500919	0.484543
GOTERM_BP_DIRECT	GO:0006686~sphingomyelin biosynthetic process	2	3.44828	0.0319268	SGMS1, ORMDL1	58	11	19357	60.6803	1	0.500919	0.484543
GOTERM_BP_DIRECT	GO:0016042~lipid catabolic process	3	5.17241	0.0338128	PLA2G2F, PCCA, SULT2A1	58	98	19357	10.2166	1	0.500919	0.484543
GOTERM_BP_DIRECT	GO:0033540~fatty acid beta-oxidation using acyl-CoA oxidase	2	3.44828	0.0347791	EHHADH, DECR2	58	12	19357	55.6236	1	0.500919	0.484543
GOTERM_MF_DIRECT	GO:0004032~alditol:NADP+ 1-oxidoreductase activity	2	3.44828	0.0355823	AKR1C3, AKR1C4	58	12	18913	54.3477	0.999875	0.260588	0.249076
GOTERM_BP_DIRECT	GO:0032869~cellular response to insulin stimulus	3	5.17241	0.0357259	TRIB3, PPARG, LPIN2	58	101	19357	9.91311	1	0.500919	0.484543
GOTERM_CC_DIRECT	GO:0005777~peroxisome	3	5.17241	0.0373181	PHYH, EHHADH, DECR2	58	110	20587	9.68041	0.942296	0.233238	0.20836
GOTERM_BP_DIRECT	GO:0034638~phosphatidylcholine catabolic process	2	3.44828	0.0376231	PLA2G15, PLA2G4A	58	13	19357	51.3448	1	0.500919	0.484543
GOTERM_BP_DIRECT	GO:0006690~icosanoid metabolic process	2	3.44828	0.0376231	CYP2J2, PLA2G4A	58	13	19357	51.3448	1	0.500919	0.484543
GOTERM_BP_DIRECT	GO:0006068~ethanol catabolic process	2	3.44828	0.0376231	ALDH3B2, SULT2A1	58	13	19357	51.3448	1	0.500919	0.484543
GOTERM_BP_DIRECT	GO:0006855~drug transmembrane transport	2	3.44828	0.0404589	ABCC3, ABCB11	58	14	19357	47.6773	1	0.500919	0.484543
GOTERM_BP_DIRECT	GO:0006071~glycerol metabolic process	2	3.44828	0.0404589	MOGAT1, PLA2G4A	58	14	19357	47.6773	1	0.500919	0.484543
GOTERM_BP_DIRECT	GO:0036148~phosphatidylglycerol acyl-chain remodeling	2	3.44828	0.0404589	PLA2G2F, PLA2G4D	58	14	19357	47.6773	1	0.500919	0.484543
GOTERM_MF_DIRECT	GO:0008559~xenobiotic-transporting ATPase activity	2	3.44828	0.0413905	ABCC3, ABCB11	58	14	18913	46.5837	0.999972	0.294464	0.281455
GOTERM_BP_DIRECT	GO:0006636~unsaturated fatty acid biosynthetic process	2	3.44828	0.0432865	ELOVL7, DECR2	58	15	19357	44.4989	1	0.511567	0.494843
GOTERM_BP_DIRECT	GO:0046475~glycerophospholipid catabolic process	2	3.44828	0.0432865	PLA2G4D, PLA2G4A	58	15	19357	44.4989	1	0.511567	0.494843
GOTERM_MF_DIRECT	GO:0004033~aldo-keto reductase (NADP) activity	2	3.44828	0.0442817	AKR1C3, AKR1C4	58	15	18913	43.4782	0.999987	0.298004	0.284839
GOTERM_MF_DIRECT	GO:0102991~myristoyl-CoA hydrolase activity	2	3.44828	0.0442817	ACOT7, THEM4	58	15	18913	43.4782	0.999987	0.298004	0.284839
GOTERM_MF_DIRECT	GO:0003713~transcription coactivator activity	4	6.89655	0.0457498	MED24, SMARCD3, CARM1, LPIN2	58	265	18913	4.92206	0.999991	0.299782	0.286538
GOTERM_BP_DIRECT	GO:0061744~motor behavior	2	3.44828	0.0461058	ORMDL1, MFSD2A	58	16	19357	41.7177	1	0.532779	0.515361
GOTERM_CC_DIRECT	GO:0030176~integral component of endoplasmic reticulum membrane	3	5.17241	0.0483512	SGMS1, DHCR7, ELOVL7	58	127	20587	8.3846	0.975692	0.27895	0.249195
GOTERM_BP_DIRECT	GO:0055091~phospholipid homeostasis	2	3.44828	0.0489171	GPAM, ABCB11	58	17	19357	39.2637	1	0.552976	0.534898
GOTERM_MF_DIRECT	GO:0016290~palmitoyl-CoA hydrolase activity	2	3.44828	0.0500384	ACOT7, THEM4	58	17	18913	38.3631	0.999997	0.306351	0.292817
GOTERM_MF_DIRECT	GO:0015125~bile acid transmembrane transporter activity	2	3.44828	0.0500384	AKR1C4, ABCB11	58	17	18913	38.3631	0.999997	0.306351	0.292817
GOTERM_MF_DIRECT	GO:0005543~phospholipid binding	3	5.17241	0.0508181	PLA2G2F, PLA2G15, CPTP	58	120	18913	8.15216	0.999998	0.306351	0.292817
GOTERM_BP_DIRECT	GO:0016126~sterol biosynthetic process	2	3.44828	0.0517202	HMGCR, DHCR7	58	18	19357	37.0824	1	0.560302	0.541984
GOTERM_BP_DIRECT	GO:0006650~glycerophospholipid metabolic process	2	3.44828	0.0517202	PLA2G15, AGPAT2	58	18	19357	37.0824	1	0.560302	0.541984
GOTERM_MF_DIRECT	GO:0008970~phosphatidylcholine 1-acylhydrolase activity	2	3.44828	0.052904	PLA2G15, PLA2G4D	58	18	18913	36.2318	0.999999	0.306351	0.292817
GOTERM_MF_DIRECT	GO:0047834~D-threo-aldose 1-dehydrogenase activity	2	3.44828	0.052904	AKR1C3, AKR1C4	58	18	18913	36.2318	0.999999	0.306351	0.292817
GOTERM_BP_DIRECT	GO:0042574~retinal metabolic process	2	3.44828	0.0545151	AKR1C3, CYP1B1	58	19	19357	35.1307	1	0.578528	0.559615
GOTERM_BP_DIRECT	GO:0019373~epoxygenase P450 pathway	2	3.44828	0.057302	CYP2J2, CYP1B1	58	20	19357	33.3741	1	0.595941	0.576458
GOTERM_BP_DIRECT	GO:0036151~phosphatidylcholine acyl-chain remodeling	2	3.44828	0.0600808	PLA2G2F, PLA2G4A	58	21	19357	31.7849	1	0.612589	0.592562
GOTERM_BP_DIRECT	GO:0016125~sterol metabolic process	2	3.44828	0.0628516	CYP27A1, CYP1B1	58	22	19357	30.3401	1	0.628516	0.607968
GOTERM_MF_DIRECT	GO:0004602~glutathione peroxidase activity	2	3.44828	0.0642816	ALOX5AP, LTC4S	58	22	18913	29.6442	1	0.363307	0.347257
GOTERM_BP_DIRECT	GO:0006687~glycosphingolipid metabolic process	2	3.44828	0.0656143	UGT8, CPTP	58	23	19357	29.021	1	0.643763	0.622717
GOTERM_MF_DIRECT	GO:0016712~oxidoreductase activity, acting on paired donors, with incorporation or reduction of molecular oxygen, reduced flavin or flavoprotein as one donor, and incorporation of one atom of oxygen	2	3.44828	0.0671049	CYP2J2, CYP1B1	58	23	18913	28.3553	1	0.363307	0.347257
GOTERM_MF_DIRECT	GO:0003712~transcription cofactor activity	3	5.17241	0.0683533	PIAS4, MED24, SMARCD3	58	142	18913	6.88915	1	0.363307	0.347257
GOTERM_MF_DIRECT	GO:0004622~lysophospholipase activity	2	3.44828	0.0699199	PLA2G15, PLA2G4A	58	24	18913	27.1739	1	0.363307	0.347257
GOTERM_MF_DIRECT	GO:0005506~iron ion binding	3	5.17241	0.070035	CYP2J2, CYP27A1, CYP1B1	58	144	18913	6.79346	1	0.363307	0.347257
GOTERM_BP_DIRECT	GO:0006672~ceramide metabolic process	2	3.44828	0.0711158	PLA2G15, ORMDL1	58	25	19357	26.6993	1	0.672368	0.650386
GOTERM_BP_DIRECT	GO:0006637~acyl-CoA metabolic process	2	3.44828	0.0711158	ACOT7, GPAM	58	25	19357	26.6993	1	0.672368	0.650386
GOTERM_CC_DIRECT	GO:0031966~mitochondrial membrane	3	5.17241	0.0725941	GPAM, GPAT2, SLC27A3	58	160	20587	6.65528	0.996491	0.388897	0.347415
GOTERM_BP_DIRECT	GO:0050482~arachidonic acid secretion	2	3.44828	0.0738546	PLA2G2F, PLA2G4A	58	26	19357	25.6724	1	0.673761	0.651734
GOTERM_BP_DIRECT	GO:0044255~cellular lipid metabolic process	2	3.44828	0.0738546	GPAT2, LPIN2	58	26	19357	25.6724	1	0.673761	0.651734
GOTERM_MF_DIRECT	GO:0020037~heme binding	3	5.17241	0.0777682	CYP2J2, CYP27A1, CYP1B1	58	153	18913	6.39385	1	0.390008	0.372779
GOTERM_MF_DIRECT	GO:0004364~glutathione transferase activity	2	3.44828	0.0783149	ALOX5AP, LTC4S	58	27	18913	24.1545	1	0.390008	0.372779
GOTERM_BP_DIRECT	GO:0006694~steroid biosynthetic process	2	3.44828	0.0847307	HSD3B7, HSD17B1	58	30	19357	22.2494	1	0.759654	0.734819
GOTERM_BP_DIRECT	GO:0008210~estrogen metabolic process	2	3.44828	0.08743	HSD17B1, CYP1B1	58	31	19357	21.5317	1	0.77057	0.745378
GOTERM_BP_DIRECT	GO:2000379~positive regulation of reactive oxygen species metabolic process	2	3.44828	0.0928053	AKR1C3, CYP1B1	58	33	19357	20.2268	1	0.791127	0.765263
GOTERM_BP_DIRECT	GO:0001523~retinoid metabolic process	2	3.44828	0.0928053	AKR1C3, AKR1C4	58	33	19357	20.2268	1	0.791127	0.765263
GOTERM_CC_DIRECT	GO:0005759~mitochondrial matrix	4	6.89655	0.0940823	CYP27A1, PCCA, OXCT1, THEM4	58	391	20587	3.63118	0.999395	0.459968	0.410905
GOTERM_MF_DIRECT	GO:0008395~steroid hydroxylase activity	2	3.44828	0.0948821	CYP2J2, CYP27A1	58	33	18913	19.7628	1	0.463248	0.442783
GOTERM_BP_DIRECT	GO:0042594~response to starvation	2	3.44828	0.0981494	OXCT1, PPARG	58	35	19357	19.0709	1	0.823189	0.796277
