# Supplementary material for: Integrative bioinformatics analysis of lipid metabolism-related genes and immune infiltration in endometriosis
Source: Medicine (Baltimore). 2025 Jun 13;104(24):e42816. doi: 10.1097/MD.0000000000042816 (PMC12173326; doi:10.1097/MD.0000000000042816)
Supplement: Supplementary file 6 [file medi-104-e42816-s006.xlsx]

## Sheet: Supplementary Table 6
Supplementary Table 6 KEGG pathway analysis of lipid metabolism-related DEGs.
Category	Term	Count	%	PValue	Genes	List Total	Pop Hits	Pop Total	Fold Enrichment	Bonferroni	Benjamini	FDR
KEGG_PATHWAY	hsa01100:Metabolic pathways	30	51.7241	3.87055e-10	SGMS1, MOGAT1, PIK3CD, HMGCR, LTC4S, AGPAT2, UGT8, PTDSS2, ALDH3B2, OXCT1, HSD17B1, GPAT2, PLA2G2F, CYP2J2, GGT5, HSD3B7, PLA2G4D, AKR1C3, MBOAT1, PLA2G4A, ACSL5, ACSL3, AKR1C4, ELOVL7, CYP27A1, GPAM, PCCA, EHHADH, DHCR7, LPIN2	50	1541	8205	3.19468	6.50253e-08	6.50253e-08	6.03806e-08
KEGG_PATHWAY	hsa00564:Glycerophospholipid metabolism	10	17.2414	5.16893e-09	PLA2G2F, PLA2G15, PTDSS2, PLA2G4D, GPAM, MBOAT1, PLA2G4A, GPAT2, AGPAT2, LPIN2	50	99	8205	16.5758	8.6838e-07	4.3419e-07	4.03177e-07
KEGG_PATHWAY	hsa00590:Arachidonic acid metabolism	8	13.7931	5.93305e-08	CYP2J2, PLA2G2F, GGT5, PLA2G4D, AKR1C3, PLA2G4A, LTC4S, PTGR2	50	61	8205	21.5213	9.96748e-06	3.32251e-06	3.08519e-06
KEGG_PATHWAY	hsa04913:Ovarian steroidogenesis	6	10.3448	1.17776e-05	CYP2J2, PLA2G4D, HSD17B1, AKR1C3, CYP1B1, PLA2G4A	50	51	8205	19.3059	0.0019767	0.000494661	0.000459328
KEGG_PATHWAY	hsa00561:Glycerolipid metabolism	6	10.3448	3.08857e-05	GPAM, MOGAT1, MBOAT1, GPAT2, AGPAT2, LPIN2	50	62	8205	15.8806	0.00517543	0.00103776	0.000963633
KEGG_PATHWAY	hsa03320:PPAR signaling pathway	6	10.3448	7.7724e-05	CYP27A1, FABP2, EHHADH, ACSL5, PPARG, ACSL3	50	75	8205	13.128	0.0129733	0.00217627	0.00202082
KEGG_PATHWAY	hsa00591:Linoleic acid metabolism	4	6.89655	0.000725568	CYP2J2, PLA2G2F, PLA2G4D, PLA2G4A	50	30	8205	21.88	0.114798	0.0174136	0.0161698
KEGG_PATHWAY	hsa04146:Peroxisome	5	8.62069	0.00139503	PHYH, EHHADH, ACSL5, ACSL3, DECR2	50	82	8205	10.0061	0.209056	0.0292955	0.027203
KEGG_PATHWAY	hsa00565:Ether lipid metabolism	4	6.89655	0.00322145	PLA2G2F, UGT8, PLA2G4D, PLA2G4A	50	50	8205	13.128	0.418461	0.0601338	0.0558385
KEGG_PATHWAY	hsa00120:Primary bile acid biosynthesis	3	5.17241	0.00448755	CYP27A1, HSD3B7, AKR1C4	50	17	8205	28.9588	0.530274	0.071334	0.0662387
KEGG_PATHWAY	hsa01212:Fatty acid metabolism	4	6.89655	0.00467068	EHHADH, ACSL5, ACSL3, ELOVL7	50	57	8205	11.5158	0.54457	0.071334	0.0662387
KEGG_PATHWAY	hsa00140:Steroid hormone biosynthesis	4	6.89655	0.00591254	HSD17B1, AKR1C3, CYP1B1, AKR1C4	50	62	8205	10.5871	0.63074	0.0827756	0.076863
KEGG_PATHWAY	hsa04664:Fc epsilon RI signaling pathway	4	6.89655	0.00764149	PLA2G4D, ALOX5AP, PLA2G4A, PIK3CD	50	68	8205	9.65294	0.724371	0.0987515	0.0916979
KEGG_PATHWAY	hsa00592:alpha-Linolenic acid metabolism	3	5.17241	0.0103635	PLA2G2F, PLA2G4D, PLA2G4A	50	26	8205	18.9346	0.826253	0.124362	0.115479
KEGG_PATHWAY	hsa00062:Fatty acid elongation	3	5.17241	0.0111502	ACOT7, THEM4, ELOVL7	50	27	8205	18.2333	0.847983	0.124883	0.115963
KEGG_PATHWAY	hsa04976:Bile secretion	4	6.89655	0.0158699	ABCC3, HMGCR, ABCB11, SULT2A1	50	89	8205	7.37528	0.93195	0.166634	0.154731
KEGG_PATHWAY	hsa04750:Inflammatory mediator regulation of TRP channels	4	6.89655	0.0204774	CYP2J2, PLA2G4D, PLA2G4A, PIK3CD	50	98	8205	6.69796	0.969066	0.202365	0.18791
KEGG_PATHWAY	hsa00071:Fatty acid degradation	3	5.17241	0.0270032	EHHADH, ACSL5, ACSL3	50	43	8205	11.4488	0.989937	0.238765	0.221711
KEGG_PATHWAY	hsa04975:Fat digestion and absorption	3	5.17241	0.0270032	PLA2G2F, FABP2, AGPAT2	50	43	8205	11.4488	0.989937	0.238765	0.221711
KEGG_PATHWAY	hsa00280:Valine, leucine and isoleucine degradation	3	5.17241	0.0331032	PCCA, OXCT1, EHHADH	50	48	8205	10.2562	0.996502	0.278067	0.258205
KEGG_PATHWAY	hsa04370:VEGF signaling pathway	3	5.17241	0.0481841	PLA2G4D, PLA2G4A, PIK3CD	50	59	8205	8.34407	0.999751	0.385473	0.357939
KEGG_PATHWAY	hsa04072:Phospholipase D signaling pathway	4	6.89655	0.0580341	PLA2G4D, PLA2G4A, PIK3CD, AGPAT2	50	148	8205	4.43514	0.999957	0.443169	0.411514
KEGG_PATHWAY	hsa00980:Metabolism of xenobiotics by cytochrome P450	3	5.17241	0.0787912	ALDH3B2, CYP1B1, SULT2A1	50	78	8205	6.31154	0.999999	0.575518	0.53441
