# Supplementary material for: Integrative bioinformatics analysis of lipid metabolism-related genes and immune infiltration in endometriosis
Source: Medicine (Baltimore). 2025 Jun 13;104(24):e42816. doi: 10.1097/MD.0000000000042816 (PMC12173326; doi:10.1097/MD.0000000000042816)
Supplement: Supplementary file 7 [file medi-104-e42816-s007.xlsx]

## Sheet: Supplementary Table 7
Supplementary Table 7 Analysis of lipid metabolism-related DEGs using Cytoscape to identify core genes.
Rank	Genes	Betweenness
1	PPARG	Betweenness: 522.2929
2	ACSL5	Betweenness: 421.39124
3	CYP27A1	Betweenness: 405.5371
4	PLA2G4A	Betweenness: 334.86154
5	EHHADH	Betweenness: 269.97266
6	HMGCR	Betweenness: 167.08368
7	HSD17B1	Betweenness: 141.99379
8	GPAM	Betweenness: 140.39014
9	PLA2G15	Betweenness: 136.33287
10	SULT2A1	Betweenness: 133.0001
11	ACSL3	Betweenness: 121.204
12	AGPAT2	Betweenness: 98.43076
13	LTC4S	Betweenness: 86.0
14	ACOT7	Betweenness: 86.0
15	AKR1C3	Betweenness: 79.458
16	SMARCD3	Betweenness: 66.80993
17	CARM1	Betweenness: 37.328667
18	MBOAT1	Betweenness: 29.214214
19	PLA2G4D	Betweenness: 28.262772
20	LPIN2	Betweenness: 25.607372
21	ABCB11	Betweenness: 22.27016
22	DECR2	Betweenness: 20.862698
23	AKR1C4	Betweenness: 20.063004
24	MOGAT1	Betweenness: 17.515589
25	DHCR7	Betweenness: 13.824364
26	PTDSS2	Betweenness: 10.701744
27	PLIN3	Betweenness: 6.3598175
28	CYP2J2	Betweenness: 6.3230767
29	PLA2G2F	Betweenness: 6.2691917
30	TRIB3	Betweenness: 4.6876125
31	HSD3B7	Betweenness: 3.9509804
32	MED24	Betweenness: 0.0
33	GGT5	Betweenness: 0.0
34	FABP2	Betweenness: 0.0
35	PCCA	Betweenness: 0.0
36	OXCT1	Betweenness: 0.0
37	PHYH	Betweenness: 0.0
38	TNFRSF21	Betweenness: 0.0
39	ALOX5AP	Betweenness: 0.0
40	CYP1B1	Betweenness: 0.0
41	HSD17B14	Betweenness: 0.0
42	GPAT2	Betweenness: 0.0
43	SLC27A3	Betweenness: 0.0
44	THEM4	Betweenness: 0.0
45	ABCC3	Betweenness: 0.0
